# Supplementary material for: BRCA1 binds TERRA RNA and suppresses R-Loop-based telomeric DNA damage
Source: Nat Commun. 2021 Jun 10;12:3542. doi: 10.1038/s41467-021-23716-6 (PMC8192922; doi:10.1038/s41467-021-23716-6)
Supplement: Supplementary file 4 — Source Data [file 41467_2021_23716_MOESM4_ESM.zip › 266613_2_supp_5525005_qs7404.xlsx]

## Sheet: Figure 1
Fig. 1b														Fig. 1k		≥5 co-localized foci yH2AX-telomeres
														nr 1
	rep 1	rep 2	rep 3	average	st dev									WT			WT+			HET			HET+			KO			KO+					nr 1	nr 2	nr 3	average	st dev	t-test		t-test
uns	0.104138	0.102438	0.0802238	0.0956	0.0133433									spread	co-localized foci		spread	co-localized foci		spread	co-localized foci		spread	co-localized foci		spread	co-localized foci		spread	co-localized foci			WT	3.33333	3.33333	6.45161	4.37276	1.80034
ss	0.0713642	0.0437828	0.0235302	0.0462257	0.0240104									1	2		1	2		1	2		1	2		1	2		1	1			WT+	3.33333	3.33333	3.22581	3.29749	0.0620807	0.359606	ns
12	0.0931272	0.0518398	0.0484334	0.0644668	0.024879									2	1		2	2		2	3		2	1		2	2		2	1			HET	10	13.3333	9.67742	11.0036	2.02406			0.0132664
15	0.0803586	0.0639207	0.0384538	0.060911	0.0211139									3	0		3	2		3	3		3	2		3	3		3	3			HET+	6.66667	3.33333	3.22581	4.4086	1.95628	0.0153747
18	0.0971045	0.0837858	0.0932056	0.0913653	0.00684741									4	2		4	1		4	4		4	2		4	4		4	4			KO	13.3333	13.3333	16.129	14.2652	1.6141			0.00209373
20	0.0906798	0.08307	0.0820169	0.0852555	0.00472694									5	2		5	4		5	3		5	2		5	3		5	3			KO+	6.66667	6.66667	9.67742	7.67025	1.73826	0.00855098
23	0.0853069	0.094584	0.0969742	0.0922884	0.00616313									6	3		6	2		6	2		6	3		6	4		6	2
26	0.0872806	0.0869424	0.0871349	0.0871193	0.000169671									7	1		7	0		7	2		7	4		7	7		7	4
30	0.0848097	0.0810615	0.0842203	0.0833639	0.00201554									8	4		8	0		8	3		8	1		8	1		8	3
32	0.351041	0.320962	0.140122	0.270708	0.114087									9	2		9	0		9	0		9	1		9	2		9	3
beads	0.0288198	0.0244642	0.0251055	0.0261298	0.00235156									10	1		10	1		10	0		10	2		10	3		10	2
														11	1		11	0		11	2		11	3		11	2		11	3
														12	0		12	0		12	1		12	4		12	1		12	4
Fig. 1g														13	0		13	2		13	0		13	3		13	5		13	2
		% inp												14	2		14	3		14	3		14	2		14	2		14	3
	sample	nr 1	nr 2	nr 3	average	st dev	t-test							15	0		15	2		15	3		15	5		15	3		15	2
61 TelBam	beads	0.000530584	0.000779001	0.000135479	0.000481688									16	1		16	0		16	2		16	2		16	2		16	0
	IgG	0.000896598			0.000896598									17	4		17	0		17	5		17	3		17	2		17	1
	IP BRCA1-	0.0119727	0.0107363	0.0115755	0.0114282	0.000631218								18	0		18	0		18	2		18	4		18	4		18	2
	IP BRCA1+	0.00469891	0.00431827	0.00828328	0.00576682	0.00218761	0.0125788							19	1		19	1		19	2		19	1		19	6		19	0
														20	0		20	4		20	3		20	2		20	3		20	2
														21	3		21	2		21	5		21	3		21	3		21	3
29-37 TelBam	beads	0.000640442	0.000627166	0.000127366	0.000464991									22	4		22	5		22	1		22	2		22	2		22	4
	IgG	0.00111059			0.00111059									23	2		23	0		23	0		23	1		23	3		23	5
	IP BRCA1-	0.00573251	0.00608056	0.00354847	0.00512051	0.0013725								24	3		24	2		24	0		24	2		24	1		24	2
	IP BRCA1+	0.00168928	0.00153433	0.00149202	0.00157188	0.000103849	0.0111132							25	3		25	4		25	2		25	5		25	2		25	3
														26	2		26	1		26	1		26	2		26	1		26	3
		% inp												27	5		27	1		27	0		27	1		27	8		27	4
	sample	nr 1	nr 2	nr 3	average	st dev	t-test		t-test Bam vs Sau					28	1		28	3		28	5		28	2		28	2		28	5
61 TelSau	beads	0.000484995	0.00118963	0.000966237	0.000880288									29	1		29	2		29	2		29	3		29	3		29	1
	IgG	0.00120795			0.00120795									30	0		30	2		30	3		30	1		30	4		30	2
	IP BRCA1-	0.00421583	0.0048457	0.00405903	0.00437352	0.00041637			8.58001e-05
	IP BRCA1+	0.00317276	0.00118955	0.00195054	0.00210429	0.00100051	0.0222207								1			1			3			2			4			2
															3.33333			3.33333			10			6.66667			13.3333			6.66667
29-37 TelSau	beads	0.000937564	0.00228122	0.000135474	0.00111809									nr 2
	IgG	0.00226228			0.00226228									WT			WT+			HET			HET+			KO			KO+
	IP BRCA1-	0.00584724	0.00833819	0.00496358	0.00638301	0.00174994								spread	co-localized foci		spread	co-localized foci		spread	co-localized foci		spread	co-localized foci		spread	co-localized foci		spread	co-localized foci
	IP BRCA1+	0.00106537	0.00407182	0.00195053	0.00236257	0.001545	0.0406155							1	2		1	2		1	3		1	0		1	3		1	2
														2	1		2	1		2	2		2	2		2	2		2	2
														3	3		3	3		3	5		3	0		3	1		3	1
telomeric repeats		nr 1	nr 2	nr 3	average	st dev	t-test							4	2		4	2		4	0		4	1		4	3		4	3
	IP B1	0.0600464	0.0863207	0.0885276	0.0782982	0.015845								5	3		5	4		5	0		5	2		5	4		5	3
	IP B1+ RH	0.0156606	0.0077103	0.0130089	0.0121266	0.00404791	0.00218246							6	4		6	3		6	2		6	1		6	2		6	4
														7	4		7	1		7	6		7	3		7	4		7	3
														8	3		8	0		8	0		8	0		8	0		8	2
														9	0		9	1		9	3		9	0		9	1		9	2
														10	3		10	2		10	4		10	3		10	4		10	2
Fig. 1h														11	1		11	1		11	2		11	2		11	2		11	0
U2OS														12	1		12	0		12	3		12	4		12	5		12	1
promoter regions	% input			fold change										13	2		13	2		13	3		13	2		13	3		13	0
61 Bam	nr 1	nr 2	nr 3	nr 1	nr 2	nr 3	average	t-test						14	5		14	3		14	2		14	1		14	2		14	2
s9.6 ctrl	0.0182056	0.0203468	0.0224589	1	1	1	1							15	3		15	0		15	3		15	1		15	0		15	3
s9.6 siB	0.0261807	0.0426845	0.0397743	1.43806	2.09785	1.77098	1.76896	0.01564						16	2		16	2		16	4		16	0		16	4		16	4
s9.6 ctrl+	0.00589496	0.00355047	0.00198953											17	1		17	1		17	1		17	0		17	3		17	3
s9.6 siB+	0.00235868	0.00730652	0.0044643											18	1		18	4		18	6		18	3		18	2		18	4
														19	4		19	5		19	2		19	0		19	5		19	0
														20	1		20	2		20	1		20	1		20	2		20	5
61 Sau	nr 1	nr 2	nr 3	nr 1	nr 2	nr 3	average	t-test						21	1		21	1		21	2		21	2		21	1		21	1
s9.6 ctrl	0.00193268	0.00208863	0.00232458	1	1	1	1							22	1		22	0		22	0		22	3		22	4		22	2
s9.6 siB	0.00729965	0.00532469	0.00680965	3.77696	2.54936	2.92941	3.08524	0.00454408						23	3		23	2		23	0		23	5		23	7		23	3
s9.6 ctrl+	0.00158525	0.00162718	0.00203657											24	2		24	1		24	2		24	0		24	1		24	2
s9.6 siB+	0.000377997	0.00453553	0.00363012											25	1		25	3		25	5		25	1		25	3		25	1
														26	0		26	0		26	1		26	2		26	6		26	0
														27	0		27	1		27	2		27	3		27	0		27	6
29 Bam	nr 1	nr 2	nr 3	nr 1	nr 2	nr 3	average	t-test						28	1		28	2		28	3		28	4		28	2		28	2
s9.6 ctrl	0.00317822	0.00207291	0.00407848	1	1	1	1							29	2		29	0		29	0		29	0		29	4		29	1
s9.6 siB	0.0169458	0.0133718	0.0336639	5.33185	6.45073	8.25402	6.67887	0.00262361						30	0		30	0		30	1		30	1		30	2		30	0
s9.6 ctrl+	0.00123358	0.00151172	0.0019692
s9.6 siB+	0.00075774	0.00129533	0.00192338												1			1			4			1			4			2
															3.33333			3.33333			13.3333			3.33333			13.3333			6.66667
29 Sau	nr 1	nr 2	nr 3	nr 1	nr 2	nr 3	average	t-test
s9.6 ctrl	0.00664238	0.00708664	0.00524046	1	1	1	1							nr 3
s9.6 siB	0.0208447	0.0214534	0.0333002	3.13814	3.0273	6.35444	4.17329	0.0437439						WT			WT+			HET			HET+			KO			KO+
s9.6 ctrl+	0.000993049	0.00323703	0.00281905											spread	co-localized foci		spread	co-localized foci		spread	co-localized foci		spread	co-localized foci		spread	co-localized foci		spread	co-localized foci
s9.6 siB+	0.000662034	0.00173947	0.00124254											1	1		1	3		1	1		1	2		1	1		1	3
														2	1		2	2		2	2		2	1		2	1		2	2
														3	2		3	2		3	1		3	3		3	1		3	2
individual subtelomeric regions														4	3		4	1		4	0		4	4		4	0		4	1
10q	nr 1	nr 2	nr 3	nr 1	nr 2	nr 3	average	t-test						5	0		5	0		5	2		5	2		5	6		5	0
s9.6 ctrl	0.0203439	0.0292935	0.0503005	1	1	1	1							6	0		6	2		6	3		6	0		6	1		6	2
s9.6 siB	0.0557306	0.118008	0.126341	2.73942	4.02846	2.51173	3.0932	0.0113988						7	1		7	1		7	2		7	2		7	3		7	1
s9.6 ctrl+	0.0080229	0.0284046	0.0395683											8	2		8	0		8	7		8	0		8	2		8	0
s9.6 siB+	0.00251602	0.0166753	0.0374088											9	3		9	0		9	4		9	4		9	3		9	3
														10	4		10	3		10	0		10	5		10	4		10	2
														11	2		11	2		11	0		11	2		11	2		11	5
XpYp	nr 1	nr 2	nr 3	nr 1	nr 2	nr 3	average	t-test						12	1		12	4		12	1		12	3		12	5		12	1
s9.6 ctrl	0.0148496	0.0376473	0.0352279	1	1	1	1							13	3		13	3		13	2		13	1		13	0		13	2
s9.6 siB	0.0586945	0.0885878	0.0678136	3.9526	2.3531	1.925	2.74357	0.0475481						14	6		14	3		14	3		14	2		14	3		14	1
s9.6 ctrl+	0.0239526	0.0296477	0.0481108											15	0		15	2		15	2		15	0		15	6		15	0
s9.6 siB+	0.0351377	0.0227253	0.0325831											16	2		16	3		16	1		16	0		16	1		16	6
														17	3		17	1		17	0		17	2		17	2		17	3
														18	3		18	1		18	4		18	0		18	3		18	2
7p	nr 1	nr 2	nr 3	nr 1	nr 2	nr 3	average	t-test						19	2		19	0		19	5		19	1		19	7		19	1
s9.6 ctrl	0.179417	0.133642	0.181638	1	1	1	1							20	4		20	0		20	3		20	4		20	0		20	0
s9.6 siB	0.36075	0.29037	0.307339	2.01068	2.17274	1.69205	1.95849	0.0024589						21	3		21	2		21	2		21	3		21	1		21	3
s9.6 ctrl+		0.153024	0.109341											22	2		22	0		22	1		22	2		22	1		22	2
s9.6 siB+		0.111792	0.110872											23	1		23	1		23	0		23	1		23	3		23	2
														24	0		24	4		24	4		24	0		24	0		24	1
														25	2		25	0		25	2		25	3		25	2		25	0
XqYq	nr 1	nr 2	nr 3	nr 1	nr 2	nr 3	average	t-test						26	3		26	2		26	3		26	1		26	1		26	5
s9.6 ctrl	0.0251786	0.0482072	0.0408424	1	1	1	1							27	4		27	3		27	6		27	4		27	6		27	2
s9.6 siB	0.0646977	0.069782	0.0786068	2.56955	1.44754	1.92464	1.98058	0.0393088						28	1		28	1		28	2		28	2		28	0		28	1
s9.6 ctrl+		0.037397	0.0204633											29	2		29	5		29	0		29	2		29	2		29	1
s9.6 siB+		0.0144657	0.0439584											30	5		30	2		30	1		30	1		30	3		30	0
														31	2		31	1		31	3		31	3		31	2		31	2
															2			1			3			1			5			3
															6.45161			3.22581			9.67742			3.22581			16.129			9.67742
telomeric repeats	nr 1	nr 2	nr 3	nr 1	nr 2	nr 3	average	t-test
s9.6 ctrl	0.165318	0.130254	0.10772	1	1	1	1
s9.6 siB	0.452636	0.429069	0.368348	2.73798	3.29409	3.4195	3.15052	0.000507119
s9.6 ctrl+	0.139299	0.0728375	0.0817672
s9.6 siB+	0.17502	0.129026	0.103468

## Sheet: Figure 2
Fig. 2e, Sup. Fig. 3c															Fig. 2f		≥3 TERRA-BRCA1 foci													≥3 TERRA-BRCA1 foci
															HME					HME					HME					HME
U2OS RIP BRCA1	densitometry			relative change											nr 1					nr 2					nr 3						nr 1	nr 2	nr 3	average	st dev	t test
	nr 1	nr 2	nr 3	nr 1	nr 2	nr 3	average	t-test							no RNAseH1		RNAseH1			no RNAseH1		RNAseH1			no RNAseH1		RNAseH1			no RH	8	6	6	6.66667	1.1547
input	146000	25100	68300												cells	number of foci	cells	number of foci		cells	number of foci	cells	number of foci		cells	number of foci	cells	number of foci		RH	5	4	3	4	1	0.0390205
IP: IgG	2560	230	1350												1	0	1	0		1	1	1	1		1	1	1	1
IP BRCA1	2510000	135000	998000	1	1	1	1								2	0	2	0		2	1	2	1		2	1	2	1
IP BRCA1 1:10	275000	15100	110000	0.109562	0.111852	0.11022	0.110545								3	0	3	0		3	0	3	1		3	1	3	0
IP BRCA 1:100	41000	1660	14200	0.0163347	0.0122963	0.0142285	0.0142865								4	3	4	0		4	0	4	0		4	2	4	0		U2OS
IP BRCA1 RNAse A	3040	200	14900	0.00121116	0.00148148	0.0149299	0.00587417								5	0	5	1		5	0	5	0		5	0	5	0			nr 1	nr 2	nr 3	average	st dev	t test
IP BRCA1 RNAseH	306100	17600	125500	0.121952	0.13037	0.125752	0.126025	0.00359945							6	1	6	1		6	0	6	0		6	0	6	0		no RH	15	14	13	14	1
															7	0	7	0		7	1	7	0		7	0	7	0		RH	5	6	8	6.33333	1.52753	0.00189845
input	17400	19200	21800	1	1	1	1								8	0	8	0		8	1	8	0		8	0	8	0
input+	12300	14900	13700	0.706897	0.776042	0.62844	0.703793								9	0	9	1		9	2	9	2		9	2	9	2
															10	0	10	2		10	1	10	1		10	1	10	0
															11	1	11	0		11	2	11	2		11	0	11	0
															12	1	12	0		12	0	12	1		12	0	12	0
Fig. 2h-i															13	0	13	0		13	0	13	1		13	2	13	1
T98G RIP BRCA1	densitometry		relative change												14	0	14	0		14	0	14	1		14	0	14	0
nr 1	input	IP	IP/INPUT												15	0	15	0		15	4	15	0		15	0	15	0
ss	146000	449000	3.07534												16	0	16	0		16	0	16	0		16	1	16	0
12	360000	317000	0.880556												17	0	17	2		17	0	17	0		17	0	17	0
15	265000	336000	1.26792												18	0	18	2		18	0	18	0		18	2	18	2
18	247000	398000	1.61134												19	3	19	3		19	2	19	2		19	1	19	1
20	229000	333000	1.45415												20	3	20	0		20	1	20	1		20	0	20	0
23	224000	268000	1.19643												21	0	21	0		21	0	21	2		21	0	21	0
26	207000	310000	1.49758												22	0	22	1		22	0	22	1		22	3	22	0
30	247000	414000	1.67611												23	0	23	2		23	0	23	1		23	0	23	3
															24	0	24	2		24	1	24	1		24	0	24	0
															25	0	25	1		25	0	25	0		25	2	25	0
nr 2	input	IP	IP/INPUT			average	st dev								26	1	26	0		26	0	26	0		26	1	26	0
ss	153200	449000	2.93081		ss	3.54447	0.940511								27	5	27	0		27	0	27	0		27	1	27	0
12	321000	317000	0.987539		12	0.990291	0.111137								28	0	28	0		28	2	28	0		28	1	28	1
15	275000	336000	1.22182		15	1.34304	0.171585								29	3	29	0		29	0	29	0		29	0	29	1
18	231000	358000	1.54978		18	1.76758	0.325393								30	0	30	0		30	0	30	3		30	0	30	1
20	242000	333000	1.37603		20	1.57205	0.274651								31	0	31	2		31	0	31	0		31	0	31	0
23	215000	268000	1.24651		23	1.29916	0.136876								32	0	32	0		32	0	32	0		32	4	32	0
26	218000	310000	1.42202		26	1.59188	0.231862								33	3	33	0		33	2	33	2		33	2	33	0
30	215000	314000	1.46047		30	1.71851	0.28164								34	1	34	0		34	2	34	1		34	1	34	0
															35	0	35	0		35	2	35	0		35	0	35	2
															36	0	36	1		36	0	36	0		36	0	36	1
nr 3	input	IP	IP/INPUT												37	0	37	0		37	0	37	0		37	0	37	0
ss	110000	509000	4.62727												38	0	38	0		38	3	38	1		38	2	38	0
12	360000	397000	1.10278												39	0	39	0		39	2	39	2		39	1	39	0
15	254000	391000	1.53937												40	0	40	3		40	2	40	0		40	1	40	0
18	233000	499000	2.14163												41	0	41	0		41	0	41	0		41	0	41	2
20	228000	430000	1.88596												42	1	42	0		42	0	42	0		42	0	42	1
23	242000	352000	1.45455												43	1	43	0		43	0	43	0		43	0	43	0
26	257000	477000	1.85603												44	0	44	2		44	1	44	3		44	0	44	0
30	264000	533000	2.01894												45	0	45	0		45	0	45	0		45	4	45	0
															46	0	46	0		46	0	46	0		46	1	46	0
															47	0	47	1		47	0	47	0		47	0	47	1
Fig. 2g															48	0	48	0		48	0	48	1		48	0	48	0
				uns as 1											49	0	49	0		49	0	49	2		49	0	49	0
IP BRCA1	densitometry			relative change											50	0	50	0		50	0	50	1		50	0	50	0
	nr 1	nr 2	nr 3	nr 1	nr 2	nr 3	average	st dev							51	0	51	0		51	1	51	1		51	1	51	2
uns	12100	14200	17400	1	1	1	1	0							52	0	52	0		52	0	52	1		52	1	52	0
ss	3010	4200	2060	0.24876	0.295775	0.118391	0.220975	0.0918981							53	0	53	2		53	0	53	0		53	2	53	0
12	8500	12300	12900	0.702479	0.866197	0.741379	0.770019	0.0855339							54	1	54	2		54	0	54	0		54	0	54	0
15	29300	28400	34300	2.42149	2	1.97126	2.13092	0.252051							55	0	55	1		55	2	55	0		55	0	55	2
18	35400	33300	46600	2.92562	2.34507	2.67816	2.64962	0.291325							56	1	56	0		56	0	56	0		56	0	56	1
20	32100	34700	36800	2.65289	2.44366	2.11494	2.40383	0.271178							57	1	57	0		57	4	57	2		57	3	57	3
23	33500	36200	31200	2.7686	2.5493	1.7931	2.37033	0.511778							58	0	58	0		58	0	58	0		58	2	58	0
26	39800	38600	44200	3.28926	2.71831	2.54023	2.84927	0.391308							59	0	59	0		59	0	59	0		59	1	59	0
30	41200	40700	44600	3.40496	2.8662	2.56322	2.94479	0.426338							60	2	60	0		60	2	60	0		60	1	60	0
															61	0	61	2		61	1	61	3		61	1	61	0
Fig. 2k															62	0	62	0		62	0	62	0		62	0	62	1
															63	0	63	0		63	0	63	0		63	0	63	0
61 Bam		nr 1	nr 2	nr 3	average	st dev									64	0	64	3		64	1	64	0		64	0	64	0
	uns	0.00943977	0.0274074	0.0129312	0.0165928	0.00952703									65	0	65	0		65	1	65	1		65	0	65	2
G0	ss	0.013685	0.0130304	0.00466365	0.0104597	0.00503017									66	0	66	0		66	2	66	0		66	2	66	0
G1	12	0.0187203	0.0139415	0.0104435	0.0143684	0.00415487									67	1	67	2		67	2	67	0		67	1	67	0
G1	15	0.0165475	0.0224517	0.0237927	0.0209306	0.00385469									68	3	68	1		68	0	68	0		68	1	68	0
G1/S	18	0.0152885	0.0190205	0.0510701	0.0284597	0.0196699									69	0	69	0		69	0	69	2		69	0	69	0
S	20	0.0132356	0.0205415	0.00623573	0.0133376	0.00715344									70	0	70	2		70	0	70	1		70	0	70	2
S	23	0.0123003	0.0192697	0.0054905	0.0123535	0.00688975									71	0	71	2		71	0	71	1		71	0	71	1
S	26	0.0123979	0.0341008	0.00908934	0.0185293	0.0135863									72	0	72	1		72	3	72	1		72	0	72	0
G2/M	30	0.0127022	0.0233015	0.0121059	0.0160365	0.00629875									73	1	73	0		73	0	73	0		73	1	73	0
M	32	0.0324561	0.0381834	0.0218343	0.0308246	0.00829577									74	1	74	0		74	0	74	0		74	2	74	2
	beads	0.00177456	0.00218832	0.00163938	0.00186742	0.000286009									75	2	75	2		75	0	75	0		75	1	75	1
															76	2	76	0		76	2	76	0		76	1	76	0
															77	0	77	0		77	0	77	2		77	0	77	0
61 Sau		nr 1	nr 2	nr 3	average	st dev									78	0	78	1		78	0	78	0		78	0	78	0
	uns	0.0148807	0.0173474	0.0117213	0.0146498	0.00282015									79	1	79	1		79	1	79	0		79	0	79	2
G0	ss	0.0151211	0.0100699	0.0038841	0.00969168	0.00562803									80	0	80	2		80	0	80	0		80	1	80	1
G1	12	0.00811509	0.0116556	0.00937776	0.00971615	0.00179434									81	0	81	1		81	0	81	1		81	2	81	0
G1	15	0.0107471	0.0198643	0.0107313	0.0137809	0.00526838									82	2	82	3		82	3	82	2		82	0	82	0
G1/S	18	0.0127252	0.0152235	0.0331528	0.0203672	0.0111429									83	0	83	0		83	1	83	0		83	0	83	0
S	20	0.00838533	0.0151299	0.00861155	0.0107089	0.00383033									84	0	84	0		84	1	84	0		84	0	84	1
S	23	0.0122418	0.0169197	0.00689613	0.0120192	0.00501549									85	3	85	0		85	1	85	2		85	3	85	0
S	26	0.0130975	0.0278782	0.0136141	0.0181966	0.0083885									86	0	86	1		86	0	86	0		86	1	86	0
G2/M	30	0.0107929	0.0189774	0.024994	0.0182548	0.00712807									87	0	87	0		87	0	87	0		87	0	87	0
M	32	0.0259007	0.0381755	0.0176037	0.0272266	0.0103498									88	1	88	0		88	0	88	1		88	0	88	2
	beads	0.00202164	0.00657561	0.00272932	0.00377552	0.00245062									89	1	89	0		89	0	89	2		89	0	89	1
															90	0	90	2		90	0	90	3		90	0	90	2
															91	0	91	2		91	5	91	0		91	0	91	3
															92	0	92	1		92	0	92	0		92	0	92	0
Fig. 2l															93	0	93	3		93	0	93	0		93	0	93	0
															94	0	94	1		94	0	94	0		94	2	94	0
NR1															95	0	95	1		95	0	95	0		95	4	95	1
															96	2	96	0		96	1	96	0		96	0	96	0
7p	2^(-DDCt)	2^(-DDCt+s)	2^(-DDCt-s)	+s	-s		9p	2^(-DDCt)	2^(-DDCt+s)	2^(-DDCt-s)	+s	-s			97	1	97	0		97	0	97	0		97	0	97	0
uns	1	0.644014	1.55276	0.355986	0.552761		uns	1	0.705172	1.41809	0.294828	0.418094			98	1	98	1		98	2	98	0		98	0	98	0
ss	0.0636719	0.0447795	0.090535	0.0188924	0.0268631		ss	0.0821357	0.0462317	0.145923	0.035904	0.0637873			99	1	99	1		99	0	99	0		99	1	99	0
12	1.20147	0.960527	1.50286	0.240946	0.301386		12	1.25119	0.72194	2.16843	0.529249	0.917238			100	1	100	2		100	2	100	0		100	0	100	0
15	2.00758	1.3575	2.96897	0.65008	0.961389		15	1.44039	1.31087	1.58272	0.129526	0.142325
18	1.27203	1.00071	1.61692	0.271325	0.34489		18	3.4209	1.24453	4.11608	2.17638	0.695178			number of cells	8		5			6		4			6		3
20	0.0786729	0.0590499	0.104817	0.019623	0.0261439		20	0.135097	0.12014	0.151917	0.0149577	0.01682			%	8		5			6		4			6		3
23	0.246845	0.219323	0.27782	0.027522	0.0309757		23	0.268091	0.212121	0.338829	0.05597	0.0707382
26	0.185425	0.147648	0.232868	0.0377773	0.0474431		26	0.501097	0.365449	0.687097	0.135649	0.185999
30	1.68773	1.37403	2.07304	0.313697	0.385315		30	1.18531	0.869766	1.61533	0.315543	0.43002
32	3.99098	2.86081	3.55967	1.13017	0.431309		32	1.49558	1.15459	1.45379	0.340991	0.0417923
															U2OS					U2OS					U2OS
NR2															nr 1					nr 2					nr 3
															no RNAseH1		RNAseH1			no RNAseH1		RNAseH1			no RNAseH1		RNAseH1
7p	2^(-DDCt)	2^(-DDCt+s)	2^(-DDCt-s)	+s	-s		9p	2^(-DDCt)	2^(-DDCt+s)	2^(-DDCt-s)	+s	-s			cells	number of foci	cells	number of foci		cells	number of foci	cells	number of foci		cells	number of foci	cells	number of foci
uns	1	0.848905	1.17799	0.151095	0.177988		uns	1	0.830895	1.20352	0.169105	0.203522			1	2	1	0		1	0	1	1		1	2	1	2
ss	0.494891	0.406764	0.60211	0.0881266	0.10722		ss	0.692078	0.483314	0.991016	0.208764	0.298939			2	1	2	0		2	0	2	1		2	2	2	1
12	1.30752	1.12327	1.52199	0.184251	0.214474		12	3.62421	3.23018	4.0663	0.394024	0.442088			3	2	3	0		3	1	3	2		3	2	3	3
15	4.26984	3.7391	4.8759	0.530734	0.606067		15	3.87422	2.83192	5.30012	1.04229	1.42591			4	3	4	1		4	1	4	2		4	1	4	2
18	5.95958	5.05742	7.02266	0.902153	1.06308		18	4.25368	3.21936	5.6203	1.03432	1.36662			5	0	5	2		5	1	5	2		5	2	5	1
20	1.13848	0.940436	1.37822	0.198041	0.239745		20	1.08987	0.8962	1.32538	0.193666	0.235517			6	0	6	1		6	0	6	1		6	1	6	1
23	1.09704	0.999344	1.20428	0.0976932	0.107243		23	1.19164	1.04665	1.35671	0.144989	0.165074			7	1	7	0		7	0	7	0		7	0	7	1
26	1.88972	1.54048	2.31814	0.349244	0.428422		26	1.39945	1.05451	1.85721	0.344937	0.457768			8	2	8	0		8	0	8	0		8	0	8	0
30	5.05036	3.64099	7.00526	1.40937	1.95491		30	1.49601	1.18398	1.89028	0.312031	0.394264			9	4	9	0		9	4	9	0		9	0	9	0
32	2.39846	1.8576	3.09679	0.540858	0.698333		32	1.60777	1.33708	1.93327	0.270696	0.325499			10	2	10	2		10	0	10	2		10	3	10	2
															11	3	11	1		11	0	11	0		11	0	11	2
NR3															12	5	12	0		12	2	12	0		12	0	12	4
															13	0	13	0		13	0	13	2		13	0	13	2
7p	2^(-DDCt)	2^(-DDCt+s)	2^(-DDCt-s)	+s	-s		9p	2^(-DDCt)	2^(-DDCt+s)	2^(-DDCt-s)	+s	-s			14	0	14	0		14	0	14	1		14	2	14	2
uns	1	0.733384	1.36354	0.266616	0.363543		uns	1	0.562185	1.77877	0.437815	0.778773			15	0	15	3		15	3	15	1		15	3	15	1
ss	0.747809	0.441458	1.26675	0.306351	0.518943		ss	0.460869	0.3823	0.555586	0.0785694	0.0947167			16	1	16	0		16	0	16	0		16	1	16	1
12	1.66549	1.44188	1.92377	0.223604	0.25828		12	1.03229	0.791021	1.34715	0.241269	0.314859			17	2	17	0		17	0	17	0		17	2	17	0
15	2.08142	0.914985	3.73484	1.16644	1.65342		15	1.1411	0.784885	1.65899	0.356217	0.517884			18	1	18	0		18	4	18	0		18	1	18	0
18	4.94888	4.12363	2.91942	0.825252	2.02947		18	2.03589	1.56635	2.64617	0.469535	0.610285			19	3	19	4		19	2	19	3		19	0	19	0
20	1.01432	0.699599	1.47061	0.314717	0.456294		20	0.245338	0.199247	0.302091	0.0460911	0.0567532			20	2	20	0		20	3	20	0		20	0	20	2
23	0.542755	0.404768	0.727784	0.137988	0.185028		23	0.228238	0.2207	0.236032	0.00753734	0.00779476			21	1	21	0		21	0	21	0		21	0	21	1
26	0.364588	0.259274	0.512679	0.105314	0.148091		26	0.580396	0.388074	0.868028	0.192321	0.287632			22	0	22	1		22	0	22	2		22	3	22	0
30	2.42721	1.77888	3.31183	0.64833	0.884621		30	0.813842	0.573304	1.1553	0.240538	0.341459			23	0	23	0		23	1	23	0		23	2	23	0
32	3.89096	1.6186	5.78156	2.27236	1.8906		32	1.35488	0.890244	2.06203	0.464638	0.707144			24	3	24	0		24	0	24	0		24	1	24	0
															25	2	25	2		25	0	25	1		25	1	25	2
															26	1	26	1		26	2	26	2		26	1	26	3
average															27	0	27	0		27	0	27	0		27	2	27	1
															28	0	28	0		28	0	28	0		28	0	28	1
7p	2^(-DDCt)	+s	-s				9p	2^(-DDCt)	+s	-s					29	0	29	0		29	2	29	3		29	0	29	1
uns	1	0.257899	0.364764				uns	1	0.300583	0.466796					30	0	30	0		30	0	30	0		30	0	30	2
ss	0.435457	0.13779	0.217675				ss	0.411694	0.107746	0.152481					31	1	31	0		31	0	31	0		31	1	31	1
12	1.39149	0.216267	0.258046				12	1.96923	0.388181	0.558062					32	2	32	2		32	1	32	0		32	0	32	1
15	2.78628	0.782416	1.07363				15	2.1519	0.509345	0.695373					33	1	33	0		33	0	33	4		33	0	33	0
18	4.06016	0.666243	1.14581				18	3.23682	1.22674	0.890694					34	3	34	0		34	0	34	0		34	4	34	0
20	0.743822	0.17746	0.240728				20	0.4901	0.0849051	0.10303					35	1	35	1		35	0	35	0		35	0	35	0
23	0.628879	0.0877343	0.107749				23	0.562656	0.0694988	0.0812023					36	2	36	0		36	4	36	0		36	0	36	2
26	0.813245	0.164112	0.207985				26	0.82698	0.224302	0.310466					37	1	37	0		37	0	37	2		37	3	37	1
30	3.0551	0.790464	1.07495				30	1.16505	0.289371	0.388581					38	0	38	0		38	0	38	0		38	2	38	2
32	3.4268	1.31446	1.00675				32	1.48608	0.358775	0.358145					39	0	39	1		39	5	39	1		39	1	39	1
															40	0	40	1		40	0	40	1		40	1	40	2
															41	0	41	1		41	0	41	1		41	0	41	1
															42	0	42	0		42	1	42	0		42	0	42	0
															43	1	43	0		43	0	43	0		43	4	43	0
															44	1	44	0		44	0	44	0		44	2	44	0
															45	0	45	0		45	2	45	2		45	2	45	3
															46	0	46	2		46	0	46	0		46	1	46	4
															47	0	47	0		47	0	47	0		47	1	47	2
															48	0	48	0		48	0	48	0		48	0	48	1
															49	3	49	0		49	3	49	2		49	0	49	1
															50	1	50	0		50	1	50	0		50	0	50	1
															51	2	51	3		51	0	51	0		51	1	51	2
															52	2	52	0		52	0	52	4		52	0	52	1
															53	2	53	0		53	3	53	0		53	0	53	2
															54	0	54	2		54	0	54	0		54	4	54	2
															55	0	55	0		55	0	55	0		55	0	55	1
															56	0	56	0		56	0	56	2		56	0	56	2
															57	0	57	0		57	2	57	0		57	6	57	2
															58	1	58	1		58	1	58	0		58	0	58	1
															59	3	59	0		59	0	59	2		59	0	59	1
															60	1	60	0		60	0	60	1		60	3	60	0
															61	1	61	4		61	3	61	0		61	4	61	0
															62	1	62	0		62	0	62	0		62	2	62	3
															63	0	63	0		63	0	63	3		63	2	63	2
															64	0	64	0		64	0	64	0		64	1	64	1
															65	0	65	2		65	1	65	0		65	1	65	1
															66	0	66	1		66	4	66	2		66	2	66	0
															67	3	67	0		67	1	67	1		67	1	67	0
															68	2	68	0		68	0	68	2		68	0	68	0
															69	0	69	0		69	0	69	1		69	0	69	0
															70	0	70	1		70	2	70	0		70	2	70	0
															71	0	71	1		71	1	71	0		71	1	71	0
															72	3	72	1		72	0	72	2		72	0	72	0
															73	2	73	0		73	0	73	0		73	0	73	0
															74	5	74	0		74	0	74	0		74	0	74	1
															75	0	75	0		75	5	75	1		75	2	75	2
															76	0	76	2		76	0	76	2		76	1	76	1
															77	4	77	0		77	0	77	1		77	3	77	3
															78	2	78	0		78	0	78	0		78	2	78	2
															79	1	79	3		79	2	79	0		79	1	79	1
															80	1	80	0		80	1	80	3		80	2	80	1
															81	1	81	0		81	1	81	0		81	0	81	2
															82	4	82	0		82	0	82	0		82	0	82	1
															83	0	83	1		83	0	83	0		83	0	83	0
															84	0	84	0		84	0	84	1		84	5	84	0
															85	2	85	0		85	3	85	2		85	0	85	0
															86	1	86	2		86	2	86	1		86	0	86	2
															87	2	87	0		87	1	87	1		87	0	87	3
															88	0	88	0		88	1	88	0		88	2	88	2
															89	0	89	0		89	3	89	0		89	1	89	1
															90	0	90	1		90	0	90	0		90	2	90	2
															91	7	91	0		91	0	91	2		91	1	91	1
															92	2	92	0		92	0	92	0		92	1	92	0
															93	1	93	0		93	1	93	0		93	0	93	0
															94	1	94	2		94	0	94	1		94	0	94	0
															95	2	95	0		95	0	95	0		95	0	95	2
															96	0	96	0		96	6	96	0		96	4	96	1
															97	0	97	0		97	0	97	2		97	0	97	2
															98	1	98	1		98	0	98	0		98	0	98	2
															99	0	99	1		99	1	99	0		99	0	99	1
															100	0	100	1		100	0	100	0		100	2	100	1
															number of cells	15		5			14		6			13		8
															%	15		5			14		6			13		8

## Sheet: Figure 3
Fig. 3a-b, Sup. Fig. 4a
	densitometry TERRA/18S			relative change												Fig. 3g
HeLa	nr 1	nr 2	nr 3	nr 1	nr 2	nr 3	average	st dev	t test		t test siB1 vs siB+RH
ctrl	1220000	1534200	1654000	1	1	1	1	0								promoter regions	normalized to H3/H4
siBRCA1	1410000	1693000	1981000	1.15574	1.10351	1.1977	1.15232	0.0471911	0.00502314	*						61 Bam	% input			fold change
ctrl+RNAseH	850000	1320000	1255000	0.696721	0.860383	0.758767	0.771957	0.0826244	0.00877265	*							nr 1	nr 2	nr 3	nr 1	nr 2	nr 3	average	st dev	t test
siBRCA1+RNAseH	925000	681200	752000	0.758197	0.44401	0.454655	0.552287	0.178402	0.0121886	*	0.00489082	**				H3K9 ctrl	1.9331	2.60422	2.41714	1	1	1	1	0
																H3K9 siB	1.03303	1.14037	1.03739	0.534388	0.437893	0.429182	0.467154	0.058389	9.36113e-05	***
	densitometry TERRA/18S			relative change												H3K27 ctrl	0.0726964	0.110121	0.0831343	1	1	1	1	0
HME	nr 1	nr 2	nr 3	nr 1	nr 2	nr 3	average	st dev	t test							H3K27 siB	0.0492406	0.0430955	0.0499496	0.677345	0.391348	0.60083	0.556508	0.14806	0.00656963	*
ctrl	267000	435000	567000	1	1	1	1	0								H4K16ac ctrl	1.83476	2.18408	1.00424	1	1	1	1	0
siBRCA1	454000	663000	1050000	1.70037	1.52414	1.85185	1.69212	0.164013	0.00186358	**						H4K16ac siB	4.2889	3.66565	2.64218	2.33759	1.67835	2.63101	2.21565	0.487899	0.0124909	*
ctrl+RNAseH	210000	231000	445000	0.786517	0.531034	0.784832	0.700795	0.147019	0.0243405	*						H3K4 ctrl	3.73883	3.70638	4.26458	1	1	1	1	0
siBRCA1+RNAseH	242000	362000	542000	0.906367	0.832184	0.955908	0.898153	0.0622698	0.0472062	*	0.00143041	**				H3K4 siB	13.0496	11.9227	10.7982	3.4903	3.2168	2.53205	3.07972	0.493611	0.00187469	**
																H3 ctrl	1.65119	3.54397	1.70507	1	1	1	1	0
	densitometry TERRA/18S			relative change												H3 siB	1.52275	2.67382	0.937992	0.922216	0.754472	0.55012	0.742269	0.186348	0.0747172	ns
U2OS	nr 1	nr 2	nr 3	nr 1	nr 2	nr 3	average	st dev	t test							H4 ctrl	0.277552	0.840495	0.349255	1	1	1	1	0
ctrl	361000	255000	487000	1	1	1	1	0								H4 siB	0.242354	0.752224	0.231503	0.873182	0.894977	0.66285	0.810336	0.128191	0.0624636	ns
siBRCA1	1440000	895000	2150000	3.98892	3.5098	4.41478	3.97117	0.452751	0.000341628	***
ctrl+RNAseH	166000	104000	305000	0.459834	0.407843	0.626283	0.497987	0.114109	0.00159233	**
siBRCA1+RNAseH	742000	413000	1213000	2.0554	1.61961	2.49076	2.05526	0.435576	0.0137379	*	0.00616184	*					normalized to H3/H4
																61 Sau	% input			fold change
																	nr 1	nr 2	nr 3	nr 1	nr 2	nr 3	average	st dev	t test
																H3K9 ctrl	2.14086	2.88944	2.52708	1	1	1	1	0
Fig. 3c																H3K9 siB	1.25603	1.77758	1.71316	0.586694	0.615198	0.677921	0.626605	0.0466708	0.000157212	***
																H3K27 ctrl	0.0604426	0.08503	0.0775692	1	1	1	1	0
																H3K27 siB	0.0352407	0.0415092	0.0450693	0.583044	0.488171	0.58102	0.550745	0.0542002	0.000136779	***
HeLa	siCtrl			siBRCA1			average		st dev	t test						H4K16ac ctrl	2.44852	2.04285	1.40807	1	1	1	1	0
	nr 1	nr 2	nr 3	nr 1	nr 2	nr 3	siCtrl	siBRCA1								H4K16ac siB	4.11863	3.50007	2.64742	1.68209	1.71333	1.88017	1.75853	0.106496	0.000248068	***
7p	1	1	1	0.895113	0.733739	0.956144	1	0.861665	0.114913	0.105415	ns					H3K4 ctrl	4.91988	4.86624	4.63947	1	1	1	1	0
9p	1	1	1	0.952496	0.896437	0.971537	1	0.940157	0.0390412	0.0566899	ns					H3K4 siB	12.9441	12.602	12.6823	2.63099	2.58968	2.73356	2.65141	0.0740825	2.6879e-06	****
17p	1	1	1	2.00372	1.73351	1.92154	1	1.88626	0.138516	0.000377094	***					H3 ctrl	1.99395	3.91259	2.20661	1	1	1	1	0
XpYp	1	1	1	1.61557	1.80514	1.36282	1	1.59451	0.221913	0.0097324	*					H3 siB	2.14046	3.02	1.13605	1.07348	0.771867	0.514838	0.786728	0.279617	0.256976	ns
10q	1	1	1	2.07216	1.83452	1.96878	1	1.95849	0.119154	0.000153899	***					H4 ctrl	0.390982	1.20767	0.459373	1	1	1	1	0
15q	1	1	1	0.622631	0.955251	0.825185	1	0.801022	0.167622	0.108939	ns					H4 siB	0.379101	0.834542	0.347046	0.969611	0.691035	0.755477	0.805375	0.145837	0.0818979	ns
17q	1	1	1	0.433093	0.638151	0.727438	1	0.599561	0.150919	0.0100634	*
20q	1	1	1	2.15579	1.59371	1.81637	1	1.85529	0.283051	0.00636745	*
XqYq	1	1	1	4.80518	3.91739	4.21476	1	4.31244	0.451882	0.000221648	***					Fig. 3h-i
																telomeric regions	densitometry values normalized to H3/H4			fold change
																	nr 1	nr 2	nr 3	nr 1	nr 2	nr 3	average	st dev	t test
HME	siCtrl			siBRCA1			average		st dev	t test						H3K9 ctrl	2.76515	2.46785	3.24519	1	1	1	1	0
	nr 1	nr 2	nr 3	nr 1	nr 2	nr 3	siCtrl	siBRCA1								H3K9 siB	1.08929	1.51821	1.5	0.393933	0.615196	0.462222	0.490451	0.1133	0.00146492	**
7p	1	1	1	1.31482	1.21827	1.42649	1	1.31986	0.104197	0.00601775	*					H3K27 ctrl	1.36583	1.96583	1.8726	1	1	1	1	0
9p	1	1	1	1.26852	1.12846	1.35629	1	1.25109	0.114911	0.0193581	*					H3K27 siB	0.516176	0.849785	0.849785	0.37792	0.432277	0.453801	0.421333	0.0391062	1.37652e-05	****
17p	1	1	1	2.38906	2.11837	2.42567	1	2.31103	0.167848	0.000172768	***					H4K16ac ctrl	0.54094	0.685294	0.599388	1	1	1	1	0
XpYp	1	1	1	0.687904	0.835275	0.524376	1	0.682518	0.15552	0.0241032	*					H4K16ac siB	1.15694	1.70274	1.30628	2.13877	2.48469	2.17936	2.26761	0.189091	0.0003144	***
10q	1	1	1	1.78843	1.41948	1.94686	1	1.71825	0.270604	0.0100511	*					H3K4 ctrl	1.74519	1.62	1.834	1	1	1	1	0
15q	1	1	1	0.990998	1.12548	0.815365	1	0.97728	0.155511	0.812705	ns					H3K4 siB	2.2103	2.4	2.335	1.26651	1.48148	1.27317	1.34039	0.122236	0.00850326	**
17q	1	1	1	2.2243	2.01735	1.73769	1	1.99312	0.244207	0.00214155	**					H3 ctrl	1.4878	1.29545	1.88079	1	1	1	1	0
20q	1	1	1	1.30111	1.04265	1.4868	1	1.27685	0.223066	0.0980169	ns					H3 siB	1.64138	1.22628	1.38398	1.10322	0.9466	0.735846	0.928556	0.184352	0.538837	ns
XqYq	1	1	1	2.69707	2.21859	2.91539	1	2.61035	0.356401	0.00143923	**					H4 ctrl	0.871951	1.09299	1.82781	1	1	1	1	0
																H4 siB	1.02759	1.21216	1.37357	1.17849	1.10903	0.751482	1.013	0.22913	0.926439	ns
U2OS	siCtrl			siBRCA1			average		st dev	t test
	nr 1	nr 2	nr 3	nr 1	nr 2	nr 3	siCtrl	siBRCA1								Fig. 3j + Suppl. Fig. 4l
7p	1	1	1	2.68902	2.21363	2.85668	1	2.58644	0.333571	0.00118428	**						HpaII/MspI
9p	1	1	1	2.96786	2.71436	2.12436	1	2.6022	0.432792	0.00303968	**						nr 1	nr 2	nr 3	average	siCtrl/WT as 1	st dev	t test
17p	1	1	1	0.534153	0.637486	0.313236	1	0.494958	0.16564	0.00616561	*					U2OS siCtrl	0.939665	0.903135	0.72623	0.856343	1	0.114152
XpYp	1	1	1	7.96835	7.14255	5.98576	1	7.03222	0.995892	0.00046665	***					U2OS siBRCA1	2.13791	1.57746	1.79244	1.83593	2.14392	0.282746	0.00510861	*
10q	1	1	1	1.55212	1.45244	1.92536	1	1.64331	0.249302	0.0110794	*					HME WT	1.15352	1.16593	0.946242	1.08857	1	0.123411
15q	1	1	1	2.27948	1.93657	2.01534	1	2.07713	0.179613	0.000485086	***					HME HET	1.31047	1.34081	1.25338	1.30155	1.19566	0.0443917	0.0481813	*
17q	1	1	1	2.59359	2.35175	2.14365	1	2.363	0.225183	0.00046793	***					HME KO	1.42833	1.54735	1.44552	1.47373	1.35383	0.0643313	0.00868884	*
20q	1	1	1	1.64458	1.12628	1.32548	1	1.36545	0.261449	0.072683	ns
XqYq	1	1	1	0.205025	0.465846	0.589795	1	0.420222	0.1964	0.00691949	*
																Fig. 3k + Suppl. Fig. 4m
Fig. 3d																HME	% input
																61 Bam	nr 1	nr 2	nr 3	average	st dev	t test
																WT beads	0.00520972	0.005261	0.00743788	0.00596953	0.00127188
XqYq	nr 1	nr 2	nr 3	average	st dev	t test										HET beads	0.00437297	0.00463511	0.00702848	0.00534552	0.00146337
WT	1	1	1	1	0											KO beads	0.00334433	0.00523993	0.00562054	0.00473493	0.00121924
HET	1.72035	1.72292	2.09163	1.84497	0.213622	0.00237592	**									DNMT3B WT	0.0233911	0.0279223	0.0237811	0.0250315	0.00251111
KO	2.46791	2.68397	2.13465	2.42884	0.276739	0.00086474	**									DNMT3B HET	0.0198337	0.0182919	0.0111187	0.0164147	0.00465087	0.0476486	*
																DNMT3B KO	0.014003	0.0162871	0.0137294	0.0146731	0.00140439	0.00336957	**
																DNMT1 WT	0.0788129	0.0225936	0.0176494	0.0396853	0.0339756
7p	nr 1	nr 2	nr 3	average	st dev	t test										DNMT1 HET	0.0674951	0.0376603	0.0288481	0.0446678	0.0202541	0.837969	ns
WT	1	1	1	1	0											DNMT1 KO	0.0749513	0.041948	0.0291426	0.0486806	0.0236348	0.7257	ns
HET	0.691884	1.52747	1.32467	1.18134	0.435841	0.510987	ns
KO	5.23661	4.13547	3.84645	4.40618	0.733547	0.00129738	**										% input
																61 Sau	nr 1	nr 2	nr 3	average	st dev	t test
																WT beads	0.00380936	0.00581282	0.00873553	0.00611924	0.00247734
10q	nr 1	nr 2	nr 3	average	st dev	t test										HET beads	0.00646603	0.00539384	0.0124013	0.00808705	0.00377451
WT	1	1	1	1	0											KO beads	0.00441386	0.00336097	0.00524682	0.00434055	0.000945061
HET	1.63056	1.12557	1.78464	1.51359	0.344751	0.0613077	ns									DNMT3B WT	0.0264864	0.032633	0.0257045	0.0282746	0.00379466
KO	3.73248	1.7466	2.57849	2.68586	0.997285	0.0429018	*									DNMT3B HET	0.0201866	0.0224455	0.0137288	0.018787	0.00452379	0.0496599	*
																DNMT3B KO	0.01373	0.0152945	0.013243	0.0140892	0.00107186	0.00337895	**
																DNMT1 WT	0.0549166	0.0217255	0.0205786	0.0324069	0.0195024
17p	nr 1	nr 2	nr 3	average	st dev	t test										DNMT1 HET	0.0532996	0.0267693	0.0257675	0.0352788	0.0156145	0.851892	ns
WT	1	1	1	1	0											DNMT1 KO	0.0658172	0.0296472	0.0247327	0.0400657	0.0224364	0.678521	ns
HET	3.13915	4.00822	3.12675	3.42471	0.505377	0.00114532	**
KO	10.1229	5.95044	8.72455	8.26597	2.12371	0.00406309	**										% input
																29 Bam	nr 1	nr 2	nr 3	average	st dev	t test
																WT beads	0.000912574	0.00406163	0.00750233	0.00415885	0.00329595
17q	nr 1	nr 2	nr 3	average	st dev	t test										HET beads	0.00351658	0.00847386	0.00531768	0.00576938	0.00250932
WT	1	1	1	1	0											KO beads	0.00467222	0.00456415	0.00407017	0.00443551	0.000320978
HET	3.12436	3.1866	2.57679	2.96259	0.335553	0.000534488	**									DNMT3B WT	0.0314224	0.0225318	0.0279077	0.0272873	0.00447766
KO	5.41536	6.62629	4.35264	5.46477	1.13763	0.00244636	**									DNMT3B HET	0.021697	0.0154537	0.0140131	0.0170546	0.00408445	0.0430569	*
																DNMT3B KO	0.00942067	0.00967877	0.00938679	0.00949541	0.000159694	0.00234141	**
																DNMT1 WT	0.0820243	0.0386706	0.0153383	0.0453444	0.0338402
9p	nr 1	nr 2	nr 3	average	st dev	t test										DNMT1 HET	0.075897	0.0380264	0.0181572	0.0440268	0.0293339	0.961802	ns
WT	1	1	1	1	0											DNMT1 KO	0.0748127	0.045638	0.0198587	0.0467698	0.0274945	0.957561	ns
HET	2.07383	3.2257	2.74554	2.68169	0.578585	0.00731135	*
KO	2.33763	1.31763	2.57263	2.07596	0.667161	0.0491432	*										% input
																29 Sau	nr 1	nr 2	nr 3	average	st dev	t test
																WT beads	0.00634123	0.00360251	0.00497309	0.00497228	0.00136936
Fig. 3e-f	ChIP slot blot densitometry															HET beads	0.00901308	0.00717625	0.00737426	0.00785453	0.00100821
	nr 1	nr 2	nr 3	average	st dev											KO beads	0.00455734	0.00498754	0.00919597	0.00624695	0.00256297
ctrl beads	0.0232394	0.0129891	0.00257391	0.0129342	0.00843675											DNMT3B WT	0.0494339	0.0279772	0.0293826	0.0355979	0.0120029
ctrl S2	0.0491197	0.0461957	0.0634783	0.0529312	0.00755282											DNMT3B HET	0.0324971	0.0228104	0.0124269	0.0225781	0.0100371	0.222951	ns
ctrl S5	0.0507042	0.0319022	0.0486087	0.0437384	0.00841306											DNMT3B KO	0.0179015	0.011716	0.0167902	0.0154693	0.00329756	0.0487698	*
ctrl total	0.0276408	0.0133152	0.0288696	0.0232752	0.00706062											DNMT1 WT	0.0882153	0.0320263	0.0262321	0.0488246	0.0342362
																DNMT1 HET	0.0583882	0.0347299	0.027943	0.0403537	0.0159827	0.71756	ns
siB beads	0.0292052	0.0130392	0.000342056	0.0141955	0.0118117											DNMT1 KO	0.0808567	0.0330703	0.0278178	0.0472483	0.029224	0.954544	ns
siB S2	0.339556	0.34902	0.14972	0.279432	0.00669151
siB S5	0.360444	0.480882	0.27757	0.372965	0.0834728
siB total	0.0608133	0.0553922	0.0641121	0.0601059	0.0035949											Fig. 3l-m
																	nr 1	nr 2	nr 3	average	st dev	t test
fold change	nr 1	nr 2	nr 3	average	st dev	t test										U2OS ctrl	6.18156	7.1	7.29602	6.85919	0.594975
ctrl S2	1	1	1	1	0											U2OS siBRCA1	5.1	5.5	5.7306	5.44353	0.31907	0.022123	*
ctrl S5	1	1	1	1	0											HeLa ctrl	6	5.7	5.44108	5.71369	0.27971
ctrl total	1	1	1	1	0											HeLa siBRCA1	5.8	5.6	5.52939	5.64313	0.140366	0.716042	ns
siB S2	6.91283	7.55525	2.3586	5.60889	2.83311	0.0479402	*									HME -dox	6.19914	6.27587	4.90069	5.7919	0.772764
siB S5	7.10875	15.0737	5.7103	9.29757	5.05087	0.0466116	*									HME +dox	5.52151	5.16466	4.68356	5.12324	0.420509	0.258396	ns
siB total	2.20012	4.16006	2.22075	2.86031	1.12566	0.045816	*									HME WT	6.81484	6.5	6.69836	6.67107	0.159185
																HME HET	5.94278	6.221	6.39987	6.18788	0.230337	0.0403767	*
	ChIP qRT-PCR															HME KO	4.64071	4.4	4.27692	4.43921	0.185038	9.28911e-05	****
9p	% input			fold change
	nr 1	nr 2	nr 3	nr 1	nr 2	nr 3	average	st dev	t test
siCtrl total	0.0016654	0.0016929	0.00134675	1	1	1	1	0
sictrl s5	0.00637035	0.0384538	0.0111447	1	1	1	1	0
sictrl s2	0.00510423	0.00575626	0.00717665	1	1	1	1	0
siB1 total	0.00354538	0.00271359	0.0027686	2.12885	1.60293	2.05576	1.92918	0.284893	0.00483672	**						Fig. 3n
siB1 s5	0.0479273	0.108951	0.0767183	7.5235	2.8333	6.88384	5.74688	2.54343	0.0318973	*
siB1 s2	0.0172344	0.0094562	0.020998	3.37649	1.64277	2.92588	2.64838	0.899556	0.0337324	*						HME	% input
																61 Bam	nr 1	nr 2	nr 3	average	st dev	WT as 1	t test
15q	% input			fold change												s9.6 WT	0.00317649	0.00254601	0.00414265	0.00328838	0.00080418	1
	nr 1	nr 2	nr 3	nr 1	nr 2	nr 3	average	st dev	t test							s9.6 HET	0.00754755	0.0142586	0.00946906	0.0104251	0.00345616	3.17027	0.0252718	*
siCtrl total	0.00156957	0.00274806	0.00153747	1	1	1	1	0								s9.6 KO	0.0135479	0.0137559	0.0153051	0.0142029	0.000960096	4.31913	0.000112265	***
sictrl s5	0.00421652	0.0160017	0.0221023	1	1	1	1	0								s9.6 WT+	0.000937478	0.00304147	0.00331152	0.00243016	0.00129973	0.739013
sictrl s2	0.00231881	0.00332471	0.00184533	1	1	1	1	0								s9.6 HET+	0.00420064	0.00440247	0.00162613	0.00340975	0.00154795	1.03691
siB1 total	0.00581324	0.00450612	0.00511633	3.70372	1.63974	3.32775	2.89041	1.0993	0.0407985	*						s9.6 KO+	0.000631832	0.0029869	0.00282741	0.00214871	0.00131608	0.151286
siB1 s5	0.0423961	0.082756	0.088635	10.0548	5.17171	4.01022	6.41223	3.20754	0.0431325	*
siB1 s2	0.00674326	0.00650267	0.00558963	2.90807	1.95586	3.02906	2.631	0.587806	0.00861069	*							% input
																61 Sau	nr 1	nr 2	nr 3	average	st dev	WT as 1	t test
																s9.6 WT	0.00334711	0.00414548	0.00310289	0.00353183	0.000545287	1
																s9.6 HET	0.00747796	0.0116628	0.00784371	0.00899481	0.00231774	2.54679	0.0164836	*
																s9.6 KO	0.0150354	0.011934	0.0238396	0.0169363	0.00617626	4.79535	0.0200416	*
																s9.6 WT+	0.00353501	0.00271154	0.0023416	0.00286272	0.000610902	0.810548
																s9.6 HET+	0.00307346	0.00663325	0.00226625	0.00399099	0.00232359	1.13001
																s9.6 KO+	0.00245139	0.00322744	0.00238731	0.00268872	0.000467651	0.158754
																	% input
																29 Bam	nr 1	nr 2	nr 3	average	st dev	WT as 1	t test
																s9.6 WT	0.00374562	0.00204936	0.00251907	0.00277135	0.000875817	1
																s9.6 HET	0.00829851	0.0140421	0.00615454	0.00949839	0.0040784	3.42735	0.0491502	*
																s9.6 KO	0.0138817	0.014285	0.0175666	0.0152445	0.00202116	5.50074	0.00060584	**
																s9.6 WT+	0.00175076	0.00280374	0.00474647	0.00310032	0.00151972	1.11871
																s9.6 HET+	0.00346833	0.00746783	0.00299698	0.00464438	0.00245651	1.67585
																s9.6 KO+	0.00191601	0.00309505	0.00496088	0.00332398	0.00153529	0.218045
																	% input
																29 Sau	nr 1	nr 2	nr 3	average	st dev	WT as 1	t test
																s9.6 WT	0.00117704	0.00297476	0.00237078	0.00217419	0.000914844	1
																s9.6 HET	0.00587468	0.00790421	0.00405222	0.0059437	0.00192692	2.73375	0.0376274	*
																s9.6 KO	0.00496269	0.0077467	0.0105681	0.00775915	0.0028027	3.56875	0.0304694	*
																s9.6 WT+	0.00300232	0.0044148	0.00128614	0.00290109	0.00156679	1.33433
																s9.6 HET+	0.00220997	0.00642186	0.00157884	0.00340356	0.00263291	1.56543
																s9.6 KO+	0.007344	0.00285452	0.00239737	0.00419863	0.00273354	0.54112

## Sheet: Figure 4
																								Nr 1						Nr 2						Nr 3
																								ctrl						ctrl						ctrl
Fig. 4f												Fig. 4h-i												spread	number of chromosomes	absolute number of telomeric repeats	number of telomere free ends	number of telomere fragile sites		spread	number of chromosomes	absolute number of telomeric repeats	number of telomere free ends	number of telomere fragile sites		spread	number of chromosomes	absolute number of telomeric repeats	number of telomere free ends	number of telomere fragile sites
													free ends					to ctrl		to WT				1	65	260	8	1		1	69	276	5	3		1	61	244	10	4
RIP BRCA1 nr 1													1	2	3	av	st dev	t test						2	68	272	10	2		2	53	212	5	5		2	38	152	8	3
	signal	ctrl IP as 1	WT IP as 1									ctrl	2.36842	2.67906	2.6699	2.57246	0.176763							3	69	276	7	1		3	56	224	7	1		3	62	248	6	3
ctrl input	12400											siBRCA1	6.75502	5.93132	6.31221	6.33285	0.412236	0.000130785						4	66	264	11	0		4	51	204	10	3		4	60	240	4	3
siBRCA1 input	13200											siBRCA1 + BRCA1-WT	3.84216	3.44564	2.81935	3.36905	0.515689	0.0645994	ns					5	63	252	1	1		5	60	240	2	2		5	70	280	9	2
siB+ WT input	12800											siBRCA1 + BRCA1-delta	7.27796	7.69231	6.48006	7.15011	0.616153	0.000245527		0.00123306				6	67	268	8	2		6	51	204	6	2		6	64	256	12	2
siB+ delta input	11900											siBRCA1 + BRCA1-R506S	7.30413	6.52293	6.1216	6.64955	0.601352	0.000353614		0.00200065				7	69	276	13	3		7	53	212	3	4		7	67	268	13	4
siB+ mut input	11670																							8	72	288	2	5		8	61	244	7	13		8	73	292	6	1
ctrl IP	385000	1																						9	62	248	3	2		9	61	244	8	7		9	71	284	10	2
siBRCA1 IP	47200	0.122597																						10	61	244	6	3		10	59	236	2	5		10	65	260	2	3
siB+ WT IP	521000	1.35325	1																					11	68	272	8	1		11	58	232	1	6		11	62	248	4	2
siB+ delta IP	92000	0.238961	0.176583										fragile telomeres					to ctrl		to WT				12	67	268	1	0		12	62	248	10	4		12	68	272	7	1
siB+ mut IP	308000	0.8	0.591171										1	2	3	av	st dev	t test						13	70	280	2	3		13	67	268	9	3		13	67	268	5	3
					RIP BRCA1							ctrl	1.0401	1.69492	0.970874	1.2353	0.399544							14	69	276	8	5		14	68	272	7	6		14	61	244	11	2
RIP BRCA1 nr 2					average	ctrl IP as 1	WT IP as 1					siBRCA1	2.18734	2.30229	2.29178	2.26047	0.0635493	0.0117916						15	64	256	13	2		15	61	244	6	2		15	66	264	8	4
	signal	ctrl IP as 1	WT IP as 1									siBRCA1 + BRCA1-WT	1.27207	1.88872	1.65687	1.60588	0.311472	0.273897	ns					16	63	252	9	7		16	60	240	13	4		16	59	236	9	4
ctrl input	14700				ctrl input							siBRCA1 + BRCA1-delta	2.35746	2.5641	2.64571	2.52242	0.148576	0.0063842		0.0100296				17	62	248	4	0		17	59	236	1	5		17	58	232	4	3
siBRCA1 input	15900				siBRCA1 input							siBRCA1 + BRCA1-R506S	2.74755	3.16594	3.23431	3.04927	0.263521	0.00278603		0.00359387				18	68	272	5	1		18	64	256	5	4		18	0	0	3	2
siB+ WT input	13300				siB+ WT input																			19	69	276	5	4		19	68	272	9	5		19	71	284	8	1
siB+ delta input	12900				siB+ delta input																			20	68	272	7	2		20	63	252	6	3		20	69	276	6	2
siB+ mut input	12600				siB+ mut input																			21	71	284	2	6		21	62	248	7	3		21	72	288	4	2
ctrl IP	410000	1			ctrl IP	1																		22	65	260	2	4		22	61	244	7	5		22	59	236	6	3
siBRCA1 IP	58900	0.143659			siBRCA1 IP	0.140056																		23	66	264	1	3		23	67	268	1	6		23	60	240	7	2
siB+ WT IP	555000	1.35366	1		siB+ WT IP	1.27535	1																	24	68	272	7	2		24	68	272	3	3		24	60	240	6	1
siB+ delta IP	93400	0.227805	0.168288		siB+ delta IP	0.23984	0.19024																	25	61	244	9	3		25	63	252	4	4		25	61	244	5	3
siB+ mut IP	320000	0.780488	0.576577		siB+ mut IP	0.789921	0.624335																	26	64	256	10	1		26	62	248	9	4		26	63	252	7	2
																								27	67	268	12	4		27	61	244	11	2		27	64	256	6	5
RIP BRCA1 nr 3																								28	63	252	3	2		28	66	264	8	4		28	67	268	4	2
	signal	ctrl IP as 1	WT IP as 1																					29	69	276	8	6		29	58	232	13	4		29	68	272	5	1
ctrl input																								30	71	284	4	7		30	57	228	11	2		30	68	272	3	0
siBRCA1 input
siB+ WT input																										7980	189	83				7316	196	124				7416	198	72
siB+ delta input																								%			2.36842	1.0401					2.67906	1.69492					2.6699	0.970874
siB+ mut input
ctrl IP	345000	1
siBRCA1 IP	53100	0.153913																						Nr 1						Nr 2						Nr 3
siB+ WT IP	386100	1.11913	1																					siBRCA1						siBRCA1						siBRCA1
siB+ delta IP	87200	0.252754	0.225848																					spread	number of chromosomes	absolute number of telomeric repeats	number of telomere free ends	number of telomere fragile sites		spread	number of chromosomes	absolute number of telomeric repeats	number of telomere free ends	number of telomere fragile sites		spread	number of chromosomes	absolute number of telomeric repeats	number of telomere free ends	number of telomere fragile sites
siB+ mut IP	272300	0.789275	0.705258																					1	71	284	17	3		1	68	272	13	8		1	76	304	23	4
																								2	63	252	16	3		2	71	284	13	5		2	55	220	18	3
																								3	69	276	17	3		3	63	252	12	5		3	53	212	9	5
Fig. 4g																								4	67	268	22	2		4	70	280	6	11		4	69	276	7	4
																								5	69	276	14	1		5	58	232	16	2		5	57	228	24	4
DRIP	densitometry TERRA/18S			relative change (ctrl as 1)			ctrl as 1	relative change (WT as 1)			WT as 1													6	64	256	23	3		6	70	280	17	8		6	67	268	11	3
	nr 1	nr 2	nr 3	nr 1	nr 2	nr 3	average	nr 1	nr 2	nr 3	average													7	69	276	22	3		7	62	248	19	4		7	35	140	8	3
ctrl	187000	39600	265100	1	1	1	1																	8	63	252	14	7		8	70	280	29	2		8	62	248	7	5
siBRCA1	516000	132000	971300	2.75936	3.33333	3.6639	3.2522																	9	66	264	12	6		9	66	264	6	5		9	65	260	11	5
siB+WT	433000	96500	573200	2.31551	2.43687	2.1622	2.30486	1	1	1	1													10	73	292	20	5		10	69	276	19	5		10	66	264	23	4
siB+delta	835000	157000	920700	4.46524	3.96465	3.47303	3.96764	1.92841	1.62694	1.60625	1.72053													11	62	248	11	6		11	62	248	12	7		11	62	248	13	7
siB+mut	962000	194000	1200000	5.14439	4.89899	4.52659	4.85666	2.22171	2.01036	2.09351	2.10853													12	66	264	15	7		12	61	244	14	8		12	61	244	17	6
ctrl +	51000	7430	63200	0.272727	0.187626	0.238401	0.232918																	13	5	20	17	8		13	59	236	15	5		13	67	268	11	3
siBRCA1 +	162000	82100	698600	0.313953	0.62197	0.719242	0.551722																	14	67	268	21	6		14	63	252	11	7		14	66	264	13	9
siB+WT +	68400	19000	202400	0.157968	0.196891	0.353105	0.235988																	15	62	248	18	4		15	58	232	17	9		15	62	248	22	5
siB+delta +	197000	67200	472000	0.235928	0.428025	0.512653	0.392202																	16	68	272	16	8		16	67	268	18	4		16	69	276	18	7
siB+mut +	547100	107000	820100	0.568711	0.551546	0.683417	0.601225																	17	69	276	15	9		17	66	264	19	7		17	58	232	24	6
																								18	70	280	19	7		18	63	252	21	6		18	54	216	12	7
																								19	71	284	21	6		19	69	276	21	5		19	69	276	17	8
																								20	72	288	14	8		20	68	272	13	5		20	70	280	20	5
																								21	68	272	22	9		21	62	248	14	9		21	73	292	23	8
																								22	63	252	20	4		22	61	244	18	2		22	63	252	16	7
																								23	65	260	21	7		23	60	240	12	4		23	74	296	19	7
																								24	62	248	16	5		24	59	236	9	6		24	62	248	21	4
																								25	68	272	18	7		25	58	232	13	5		25	68	272	24	6
																								26	64	256	17	4		26	59	236	17	7		26	61	244	15	5
																								27	66	264	16	8		27	62	248	15	7		27	69	276	17	9
																								28	69	276	18	8		28	67	268	10	9		28	63	252	11	10
																								29	71	284	16	7		29	69	276	18	6		29	69	276	18	9
																								30	61	244	17	6		30	62	248	19	4		30	64	256	10	7
																										7772	525	170				7688	456	177				7636	482	175
																								%			6.75502	2.18734					5.93132	2.30229					6.31221	2.29178
																								Nr 1						Nr 2						Nr 3
																								siBRCA1 + BRCA1-WT						siBRCA1 + BRCA1-WT						siBRCA1 + BRCA1-WT
																								spread	number of chromosomes	absolute number of telomeric repeats	number of telomere free ends	number of telomere fragile sites		spread	number of chromosomes	absolute number of telomeric repeats	number of telomere free ends	number of telomere fragile sites		spread	number of chromosomes	absolute number of telomeric repeats	number of telomere free ends	number of telomere fragile sites
																								1	72	288	11	1		1	62	248	17	4		1	69	276	7	2
																								2	65	260	15	3		2	57	228	10	4		2	67	268	6	2
																								3	66	264	14	2		3	64	256	6	4		3	35	140	5	2
																								4	69	276	13	1		4	71	284	7	6		4	42	168	7	1
																								5	47	188	11	1		5	66	264	5	5		5	62	248	8	2
																								6	62	248	19	2		6	72	288	9	3		6	69	276	10	6
																								7	62	248	15	4		7	67	268	11	4		7	70	280	11	1
																								8	68	272	11	3		8	69	276	13	3		8	69	276	6	12
																								9	63	252	9	5		9	62	248	9	7		9	57	228	8	7
																								10	66	264	11	2		10	69	276	9	5		10	61	244	4	5
																								11	68	272	8	7		11	72	288	7	5		11	68	272	7	6
																								12	62	248	12	2		12	70	280	11	4		12	63	252	11	6
																								13	61	244	5	3		13	59	236	13	8		13	65	260	9	3
																								14	69	276	8	3		14	62	248	9	2		14	62	248	10	8
																								15	64	256	10	5		15	68	272	6	4		15	69	276	6	4
																								16	70	280	6	4		16	65	260	10	5		16	55	220	9	3
																								17	58	232	7	4		17	61	244	7	5		17	58	232	8	2
																								18	63	252	8	3		18	58	232	9	6		18	59	236	7	2
																								19	67	268	11	4		19	71	284	10	7		19	61	244	3	3
																								20	61	244	12	4		20	68	272	7	9		20	60	240	7	6
																								21	59	236	11	3		21	66	264	7	4		21	69	276	6	4
																								22	68	272	6	5		22	63	252	11	6		22	66	264	8	6
																								23	66	264	5	3		23	61	244	12	2		23	72	288	6	2
																								24	61	244	11	1		24	73	292	5	4		24	59	236	4	1
																								25	60	240	12	6		25	69	276	9	7		25	68	272	7	7
																								26	59	236	7	3		26	71	284	7	4		26	63	252	9	5
																								27	72	288	5	2		27	65	260	9	6		27	65	260	4	4
																								28	63	252	3	5		28	57	228	6	3		28	57	228	6	4
																								29	68	272	11	3		29	61	244	11	6		29	63	252	7	3
																								30	67	268	9	4		30	60	240	8	6		30	68	272	5	5
																										7704	296	98				7836	270	148				7484	211	124
																								%			3.84216	1.27207					3.44564	1.88872					2.81935	1.65687
																								Nr 1						Nr 2						Nr 3
																								siBRCA1 + BRCA1-delta						siBRCA1 + BRCA1-delta						siBRCA1 + BRCA1-delta
																								spread	number of chromosomes	absolute number of telomeric repeats	number of telomere free ends	number of telomere fragile sites		spread	number of chromosomes	absolute number of telomeric repeats	number of telomere free ends	number of telomere fragile sites		spread	number of chromosomes	absolute number of telomeric repeats	number of telomere free ends	number of telomere fragile sites
																								1	51	204	9	3		1	62	248	10	2		1	68	272	11	5
																								2	62	248	22	10		2	71	284	17	4		2	64	256	18	6
																								3	54	216	20	2		3	60	240	9	3		3	67	268	10	3
																								4	57	228	48	7		4	60	240	27	2		4	64	256	14	3
																								5	49	196	16	6		5	67	268	16	7		5	69	276	20	5
																								6	60	240	22	11		6	72	288	20	3		6	64	256	16	10
																								7	68	272	21	2		7	63	252	23	9		7	81	324	25	17
																								8	65	260	15	2		8	59	236	13	5		8	62	248	13	14
																								9	54	216	10	2		9	53	212	26	10		9	66	264	26	1
																								10	63	252	14	4		10	62	248	21	6		10	61	244	19	7
																								11	68	272	17	7		11	61	244	19	8		11	69	276	19	4
																								12	69	276	19	5		12	60	240	25	9		12	70	280	14	9
																								13	61	244	21	8		13	63	252	17	9		13	73	292	21	7
																								14	58	232	11	2		14	69	276	20	11		14	71	284	24	2
																								15	54	216	15	9		15	57	228	19	1		15	68	272	9	6
																								16	62	248	16	2		16	59	236	21	5		16	65	260	15	4
																								17	60	240	16	5		17	53	212	19	7		17	62	248	11	10
																								18	57	228	24	8		18	59	236	17	7		18	69	276	17	3
																								19	66	264	13	6		19	54	216	23	5		19	62	248	19	7
																								20	68	272	21	10		20	69	276	18	10		20	58	232	23	9
																								21	62	248	14	1		21	62	248	23	7		21	69	276	10	6
																								22	61	244	18	4		22	68	272	19	8		22	61	244	14	11
																								23	73	292	19	7		23	62	248	21	3		23	65	260	17	6
																								24	67	268	10	6		24	63	252	24	5		24	57	228	19	9
																								25	61	244	8	9		25	61	244	9	8		25	62	248	20	9
																								26	60	240	13	3		26	63	252	21	7		26	59	236	12	2
																								27	57	228	16	7		27	65	260	19	9		27	68	272	9	7
																								28	59	236	23	9		28	69	276	24	12		28	64	256	18	5
																								29	56	224	21	9		29	59	236	17	3		29	61	244	19	8
																								30	62	248	19	6		30	67	268	19	7		30	57	228	25	12
																										7296	531	172				7488	576	192				7824	507	207
																								%			7.27796	2.35746					7.69231	2.5641					6.48006	2.64571
																								Nr 1						Nr 2						Nr 3
																								siBRCA1 + BRCA1-R506S						siBRCA1 + BRCA1-R506S						siBRCA1 + BRCA1-R506S
																								spread	number of chromosomes	absolute number of telomeric repeats	number of telomere free ends	number of telomere fragile sites		spread	number of chromosomes	absolute number of telomeric repeats	number of telomere free ends	number of telomere fragile sites		spread	number of chromosomes	absolute number of telomeric repeats	number of telomere free ends	number of telomere fragile sites
																								1	47	188	15	9		1	62	248	20	6		1	50	200	9	3
																								2	73	292	15	2		2	66	264	15	8		2	65	260	19	4
																								3	53	212	17	1		3	63	252	11	5		3	50	200	15	3
																								4	65	260	20	7		4	69	276	14	6		4	53	212	9	5
																								5	70	280	26	8		5	57	228	15	4		5	60	240	18	3
																								6	68	272	17	5		6	71	284	15	11		6	66	264	24	7
																								7	55	220	22	7		7	68	272	22	10		7	58	232	12	16
																								8	67	268	24	1		8	41	164	10	4		8	53	212	10	20
																								9	45	180	21	10		9	74	296	24	9		9	63	252	16	8
																								10	65	260	12	17		10	56	224	11	7		10	67	268	13	7
																								11	68	272	14	7		11	61	244	16	7		11	69	276	18	9
																								12	61	244	19	5		12	69	276	19	5		12	61	244	16	9
																								13	60	240	21	8		13	62	248	21	9		13	57	228	21	12
																								14	58	232	15	10		14	59	236	16	11		14	52	208	12	5
																								15	53	212	25	4		15	64	256	19	12		15	59	236	7	3
																								16	67	268	16	8		16	58	232	22	8		16	68	272	14	7
																								17	66	264	17	3		17	60	240	15	4		17	62	248	19	8
																								18	61	244	24	6		18	65	260	13	7		18	64	256	23	6
																								19	72	288	13	5		19	62	248	18	9		19	66	264	14	5
																								20	59	236	12	7		20	71	284	9	9		20	65	260	18	6
																								21	64	256	19	7		21	69	276	12	12		21	69	276	8	6
																								22	69	276	16	10		22	57	228	16	11		22	73	292	19	10
																								23	61	244	19	9		23	66	264	14	7		23	57	228	21	11
																								24	73	292	17	6		24	62	248	24	4		24	72	288	11	8
																								25	57	228	21	7		25	68	272	20	3		25	64	256	8	6
																								26	62	248	18	7		26	63	252	15	8		26	67	268	16	9
																								27	68	272	15	12		27	70	280	18	9		27	66	264	7	12
																								28	71	284	19	4		28	69	276	14	9		28	60	240	18	5
																								29	53	212	20	10		29	58	232	17	10		29	61	244	14	16
																								30	74	296	23	9		30	54	216	23	14		30	54	216	21	7
																										7352	537	202				7328	478	232				7204	441	233
																								%			7.30413	2.74755					6.52293	3.16594					6.1216	3.23431

## Sheet: Figure 5
Fig. 5b,c																														Fig. 5a,c
																														nr 1
														≥3 TERRA-pChk1-TRF2 foci																TERRA+pATR+TRF2													≥3 TERRA-pATR-TRF2 foci
	TERRA+pChk1+TRF2
	nr 1													TERRA+pChk1+TRF2																Ctrl			Ctrl + RNaseH1			siBRCA1			siBRCA1 + RNaseH1				TERRA+pATR+TRF2
	Ctrl			siBRCA1			Ctrl+RNAseH			siBRCA1+RNAseH					replicate 1	replicate 2	replicate 3	replicate 1 (adjusted to TERRA foci)	replicate 2 (adjusted to TERRA foci)	replicate 3 (adjusted to TERRA foci)	average	st dev	t test		t test siBRCA1 vs siBRCA1+RH					Cells	Co-localized foci TERRA+pATR+TRF2		Cells	Co-localized foci TERRA+pATR+TRF2		Cells	Co-localized foci TERRA+pATR+TRF2		Cells	Co-localized foci TERRA+pATR+TRF2				replicate 1	replicate 2	replicate 3	replicate 1 (adjusted to TERRA foci)	replicate 2 (adjusted to TERRA foci)	replicate 3 (adjusted to TERRA foci)
	Cells	Co-localized foci TERRA+pChk1+TRF2		Cells	Co-localized foci TERRA+pChk1+TRF2		Cells	Co-localized foci TERRA+pChk1+TRF2		Cells	Co-localized foci TERRA+pChk1+TRF2			siCtrl	1.94175	1.66667	2	1.94175	1.66667	2	1.86947	0.178033								1	0		1	0		1	0		1	0			siCtrl	1.94805	2.29885	2	1.94805	2.29885	2
	1	0		1	0		1	0		1	0			siCtrl + RNAseH1	1.03093	0.980392	2	1.03093	0.980392	1	1.00377	0.0254783	0.00113111							2	0		2	0		2	0		2	0			siCtrl + RNAseH1	0.854701	1.11111	1.03093	0.854701	1.11111	1.03093
	2	0		2	3		2	0		2	0			siBRCA1	12.3711	9	14.4068	9.05205	5.84	11.3133	8.73512	2.75038	0.0125005							3	0		3	0		3	0		3	3			siBRCA1	8.47458	5.94059	7.31707	6.20091	4.39507	5.84053
	3	0		3	1		3	0		3	1			siBRCA1 +RNAseH1	3.27869	1.62602	4.90196	2.36794	1.17435	4.20875	2.58368	1.52867	0.0276315		0.0276315					4	0		4	0		4	0		4	1			siBRCA1 +RNAseH1	3.75	1.96078	2.35294	3.03571	1.41612	2.02899
	4	0		4	0		4	0		4	0																			5	0		5	0		5	0		5	2
	5	1		5	5		5	0		5	1																			6	0		6	0		6	1		6	0
	6	0		6	0		6	0		6	0																			7	0		7	0		7	1		7	0
	7	0		7	0		7	0		7	1																			8	0		8	0		8	3		8	0
	8	0		8	10		8	0		8	3																			9	0		9	0		9	0		9	0
	9	0		9	0		9	1		9	0																			10	0		10	0		10	0		10	0
	10	0		10	0		10	0		10	0			TERRA FOCI siCtrl vs siBRCA1 (for calculation adjustments)																11	0		11	0		11	0		11	4
	11	0		11	0		11	0		11	3																			12	0		12	0		12	0		12	1
	12	0		12	2		12	0		12	0																			13	0		13	0		13	0		13	2
	13	0		13	0		13	0		13	1			nr 1				nr 2				nr 3								14	0		14	0		14	0		14	2
	14	0		14	0		14	0		14	1																			15	0		15	0		15	0		15	0			TERRA FOCI siCtrl vs siBRCA1 (for calculation adjustments)
	15	0		15	0		15	0		15	1			TERRA foci -RNAseH1				TERRA foci -RNAseH1				TERRA foci -RNAseH1								16	0		16	0		16	0		16	0
	16	0		16	0		16	0		16	0			ctrl	siBRCA1			ctrl	siBRCA1			ctrl	siBRCA1							17	0		17	0		17	0		17	0
	17	0		17	0		17	0		17	0			10	1			8	6			7	5							18	0		18	0		18	0		18	0			nr 1				nr 2
	18	0		18	0		18	0		18	1			2	17			12	13			8	11							19	0		19	0		19	0		19	0
	19	0		19	0		19	0		19	0			1	9			13	25			11	28							20	0		20	1		20	0		20	0			TERRA foci -RNAseH1				TERRA foci -RNAseH1
	20	0		20	5		20	0		20	0			5	19			13	15			11	8							21	0		21	2		21	2		21	0			ctrl	siBRCA1			ctrl	siBRCA1
	21	0		21	0		21	0		21	0			2	0			14	15			6	16							22	0		22	0		22	3		22	0			10	1			5	3
	22	0		22	0		22	0		22	0			7	15			12	17			7	13							23	0		23	0		23	2		23	0			2	17			4	14
	23	0		23	3		23	0		23	0			9	14			6	17			8	6							24	0		24	1		24	2		24	0			1	9			1	8
	24	0		24	0		24	0		24	0			11	23			12	25			15	13							25	0		25	0		25	0		25	2			5	19			4	18
	25	0		25	0		25	0		25	0			13	16			14	26			9	8							26	0		26	0		26	1		26	0			2	0			6	3
	26	0		26	0		26	0		26	0			7	1			10	18			9	9							27	0		27	0		27	0		27	1			7	15			7	12
	27	3		27	0		27	0		27	1			11	5			8	19			5	12							28	0		28	0		28	1		28	0			9	14			10	15
	28	0		28	0		28	0		28	0			12	3			6	10			10	9							29	0		29	0		29	1		29	0			11	23			11	21
	29	0		29	1		29	0		29	0		average	7.5	10.25			9	11			12	13							30	0		30	0		30	0		30	0			13	16			12	18
	30	0		30	0		30	0		30	0		ratio siBRCA1/siCtrl		1.36667			9	8			10	12							31	0		31	0		31	0		31	0			7	1			7	3
	31	0		31	0		31	0		31	0						average	10.4286	16.0714		average	9.14286	11.6429							32	0		32	0		32	0		32	0			11	5			12	6
	32	0		32	0		32	0		32	0			TERRA foci + RNAseH1			ratio siBRCA1/siCtrl		1.5411		ratio siBRCA1/siCtrl		1.27344							33	0		33	0		33	0		33	0			12	3			12	2
	33	0		33	0		33	0		33	0			ctrl	siBRCA1															34	0		34	0		34	0		34	2		average	7.5	10.25		average	7.58333	10.25
	34	0		34	0		34	0		34	0			2	0															35	0		35	0		35	0		35	0		ratio siBRCA1/siCtrl		1.36667		ratio siBRCA1/siCtrl		1.35165
	35	0		35	0		35	1		35	0			5	9			TERRA foci + RNAseH1				TERRA foci + RNAseH1								36	0		36	0		36	0		36	0
	36	0		36	0		36	0		36	1			5	4			ctrl	siBRCA1			ctrl	siBRCA1							37	0		37	0		37	0		37	1			TERRA foci + RNAseH1				TERRA foci + RNAseH1
	37	0		37	0		37	0		37	1			1	5			14	10			7	9							38	0		38	0		38	2		38	0			ctrl	siBRCA1			ctrl	siBRCA1
	38	0		38	0		38	0		38	0			7	0			4	7			10	11							39	1		39	0		39	0		39	0			3	2			2	0
	39	1		39	15		39	0		39	0			3	3			7	11			2	8							40	0		40	3		40	0		40	2			6	7			5	9
	40	0		40	0		40	0		40	0			3	8			11	8			7	9							41	0		41	0		41	0		41	0			3	3			5	4
	41	0		41	0		41	0		41	0			11	20			8	8			11	9							42	0		42	0		42	2		42	0			2	4			1	5
	42	3		42	0		42	0		42	0			0	16			8	10			5	12							43	0		43	0		43	0		43	0			6	2			7	0
	43	0		43	0		43	0		43	0			3	6			11	9			15	7							44	0		44	0		44	0		44	0			4	2			3	3
	44	0		44	0		44	0		44	0			5	5			2	8			6	9							45	0		45	0		45	4		45	1			5	5			3	8
	45	0		45	0		45	0		45	0			4	0			4	7			6	10							46	0		46	0		46	1		46	0			9	14			11	20
	46	0		46	0		46	0		46	0			2	2			6	9			7	6							47	0		47	0		47	0		47	0			2	13			0	16
	47	0		47	0		47	3		47	0			2	1							9								48	0		48	0		48	0		48	2			4	7			3	6
	48	0		48	6		48	0		48	0			1	7		average	7.5	8.7		average	7.72727	9							49	0		49	0		49	0		49	0			6	6			5	5
	49	0		49	0		49	0		49	0			2	5		ratio siBRCA1/siCtrl		1.16		ratio siBRCA1/siCtrl		1.16471							50	0		50	0		50	0		50	0			4	3			4	0
	50	0		50	2		50	0		50	1			0	7															51	0		51	0		51	0		51	0			2	4			2	2
	51	0		51	8		51	0		51	0			2	4															52	0		52	0		52	1		52	0			2	2			2	1
	52	0		52	0		52	0		52	0			0	4															53	0		53	0		53	0		53	0			3	8			1	7
	53	0		53	0		53	0		53	0			1	2															54	0		54	0		54	3		54	0			5	5			2	5
	54	0		54	0		54	0		54	1			6	4															55	0		55	0		55	4		55	0			1	8			0	7
	55	0		55	9		55	0		55	0			3	17															56	0		56	0		56	0		56	0			5	6			2	4
	56	0		56	0		56	0		56	0			20	5															57	0		57	0		57	0		57	0			4	4			0	4
	57	0		57	0		57	1		57	0			5	3															58	0		58	0		58	0		58	1			2	2			1	2
	58	0		58	0		58	0		58	0			2	2															59	0		59	0		59	0		59	1			7	5			6	4
	59	0		59	0		59	0		59	0			9	5															60	0		60	0		60	2		60	2			4	14			3	17
	60	0		60	0		60	0		60	0		average	4	5.53846															61	0		61	0		61	0		61	2			14	7			20	5
	61	0		61	0		61	0		61	0		ratio siBRCA1/siCtrl		1.38462															62	0		62	0		62	0		62	2			4	4			5	3
	62	0		62	0		62	0																						63	0		63	0		63	0		63	0			3	7			2	2
	63	0		63	0		63	0			2																			64	0		64	0		64	1		64	1			9	3			9	5
	64	0		64	2		64	0			3.27869																			65	1		65	0		65	0		65	0		average	4.57692	5.65385		average	4	5.53846
	65	0		65	0		65	0																						66	1		66	0		66	0		66	0		ratio siBRCA1/siCtrl		1.23529		ratio siBRCA1/siCtrl		1.38462
	66	0		66	0		66	0																						67	0		67	1		67	0		67	0
	67	0		67	0		67	0																						68	0		68	2		68	0		68	0
	68	0		68	0		68	0																						69	0		69	0		69	0		69	1
	69	0		69	0		69	0																						70	0		70	0		70	0		70	1
	70	0		70	0		70	1																						71	3		71	1		71	0		71	2
	71	0		71	0		71	0																						72	0		72	1		72	0		72	0
	72	0		72	1		72	0																						73	0		73	0		73	0		73	1
	73	0		73	1		73	0																						74	0		74	0		74	0		74	2
	74	0		74	0		74	0																						75	0		75	0		75	0		75	0
	75	0		75	0		75	0																						76	0		76	0		76	1		76	0
	76	0		76	8		76	0																						77	0		77	0		77	0		77	1
	77	0		77	0		77	0																						78	0		78	0		78	0		78	1
	78	0		78	0		78	0																						79	0		79	0		79	1		79	8
	79	0		79	0		79	1																						80	0		80	0		80	3		80	0
	80	0		80	1		80	0																						81	0		81	0		81	0
	81	0		81	2		81	0																						82	0		82	0		82	1
	82	0		82	0		82	0																						83	0		83	0		83	0
	83	0		83	2		83	0																						84	0		84	0		84	0
	84	0		84	0		84	0																						85	0		85	0		85	0			3
	85	0		85	1		85	0																						86	0		86	0		86	1		%	3.75
	86	0		86	0		86	0																						87	0		87	0		87	2
	87	0		87	0		87	0																						88	0		88	0		88	2
	88	0		88	0		88	0																						89	0		89	0		89	3
	89	0		89	0		89	0																						90	0		90	0		90	0
	90	0		90	0		90	0																						91	0		91	0		91	0
	91	0		91	0		91	0																						92	0		92	0		92	0
	92	0		92	4		92	0																						93	0		93	0		93	0
	93	0		93	2		93	0																						94	0		94	0		94	0
	94	0		94	1		94	0																						95	0		95	0		95	3
	95	0		95	0		95	0																						96	0		96	0		96	2
	96	0		96	1		96	1																						97	0		97	0		97	0
	97	0		97	20		97																							98	0		98	0		98	0
	98	0						1																						99	0		99	0		99	0
	99	0			12			1.03093																						100	0		100	0		100	0
	100	0			12.3711																									101	0		101	0		101	0
	101	0																												102	0		102	0		102	0
	102	0																												103	0		103	0		103	1
	103	0																												104	0		104	0		104	0
																														105	0		105	0		105	2
																														106	0		106	0		106	0
		2																												107	0		107	1		107	1
		1.94175																												108	0		108	0		108	0
																														109	0		109	0		109	0
																														110	0		110	1		110	0
																														111	0		111	0		111	5
	nr 2																													112	3		112	0		112	0
	Ctrl			siBRCA1			Ctrl+RNAseH			siBRCA1+RNAseH																				113	0		113	0		113	1
	Cells	Co-localized foci TERRA+pChk1+TRF2		Cells	Co-localized foci TERRA+pChk1+TRF2		Cells	Co-localized foci TERRA+pChk1+TRF2		Cells	Co-localized foci TERRA+pChk1+TRF2																			114	0		114	0		114	0
	1	0		1	0		1	0		1	0																			115	0		115	0		115	3
	2	0		2	0		2	0		2	0																			116	0		116	0		116	0
	3	0		3	0		3	0		3	0																			117	1		117	0		117	2
	4	0		4	3		4	0		4	0																			118	0					118	1
	5	0		5	0		5	0		5	0																			119	0
	6	3		6	1		6	0		6	0																			120	0			1
	7	2		7	0		7	0		7	0																			121	0		%	0.854701
	8	0		8	0		8	0		8	0																			122	0
	9	0		9	0		9	0		9	0																			123	0						10
	10	0		10	0		10	0		10	0																			124	0					%	8.47458
	11	0		11	2		11	0		11	0																			125	0
	12	0		12	0		12	0		12	0																			126	0
	13	0		13	0		13	0		13	0																			127	0
	14	0		14	0		14	0		14	0																			128	0
	15	0		15	0		15	0		15	0																			129	0
	16	0		16	0		16	0		16	0																			130	0
	17	0		17	0		17	0		17	0																			131	0
	18	0		18	0		18	0		18	0																			132	0
	19	0		19	0		19	0		19	0																			133	0
	20	0		20	0		20	0		20	0																			134	0
	21	0		21	0		21	0		21	3																			135	0
	22	0		22	0		22	0		22	0																			136	0
	23	0		23	3		23	0		23	0																			137	0
	24	0		24	0		24	0		24	0																			138	0
	25	0		25	0		25	0		25	0																			139	0
	26	0		26	0		26	0		26	0																			140	0
	27	0		27	0		27	0		27	0																			141	0
	28	0		28	2		28	0		28	0																			142	0
	29	0		29	0		29	0		29	0																			143	0
	30	0		30	0		30	0		30	0																			144	0
	31	0		31	3		31	0		31	0																			145	0
	32	0		32	0		32	0		32	0																			146	3
	33	0		33	0		33	0		33	0																			147	0
	34	0		34	0		34	0		34	0																			148	0
	35	0		35	0		35	0		35	0																			149	0
	36	0		36	0		36	0		36	0																			150	0
	37	0		37	0		37	3		37	0																			151	0
	38	0		38	0		38	0		38	0																			152	0
	39	0		39	0		39	0		39	0																			153	0
	40	0		40	3		40	0		40	0																			154	0
	41	0		41	0		41	0		41	0
	42	0		42	0		42	0		42	0																				3
	43	0		43	0		43	0		43	0																			%	1.94805
	44	0		44	0		44	0		44	0
	45	0		45	0		45	0		45	0																			nr 2
	46	0		46	0		46	0		46	0																			TERRA+pATR+TRF2
	47	0		47	0		47	0		47	0
	48	1		48	0		48	0		48	0																			Ctrl			Ctrl + RNaseH1			siBRCA1			siBRCA1 + RNaseH1
	49	0		49	0		49	0		49	0																			Cells	Co-localized foci TERRA+pATR+TRF2		Cells	Co-localized foci TERRA+pATR+TRF2		Cells	Co-localized foci TERRA+pATR+TRF2		Cells	Co-localized foci TERRA+pATR+TRF2
	50	0		50	0		50	0		50	0																			1	0		1	0		1	0		1	0
	51	0		51	0		51	0		51	0																			2	0		2	1		2	0		2	0
	52	0		52	0		52	0		52	0																			3	0		3	0		3	0		3	0
	53	1		53	3		53	0		53	0																			4	0		4	0		4	0		4	0
	54	0		54	0		54	0		54	0																			5	0		5	0		5	0		5	0
	55	1		55	0		55	0		55	0																			6	0		6	0		6	0		6	0
	56	0		56	0		56	0		56	0																			7	0		7	0		7	3		7	1
	57	0		57	0		57	0		57	0																			8	0		8	0		8	0		8	0
	58	0		58	0		58	0		58	0																			9	0		9	0		9	0		9	0
	59	0		59	0		59	0		59	0																			10	0		10	0		10	0		10	0
	60	0		60	0		60	0		60	0																			11	0		11	0		11	0		11	0
	61	0		61	0		61	0		61	0																			12	0		12	0		12	0		12	0
	62	0		62	0		62	0		62	0																			13	0		13	0		13	2		13	0
	63	0		63	0		63	0		63	0																			14	0		14	2		14	0		14	0
	64	0		64	0		64	0		64	0																			15	0		15	0		15	1		15	0
	65	0		65	0		65	0		65	0																			16	0		16	0		16	0		16	0
	66	0		66	0		66	0		66	0																			17	1		17	0		17	0		17	1
	67	0		67	0		67	0		67	0																			18	0		18	0		18	0		18	0
	68	0		68	0		68	0		68	0																			19	0		19	0		19	0		19	0
	69	0		69	0		69	0		69	0																			20	0		20	0		20	0		20	0
	70	0		70	3		70	0		70	0																			21	0		21	0		21	0		21	2
	71	0		71	0		71	0		71	0																			22	0		22	0		22	1		22	0
	72	0		72	0		72	0		72	0																			23	0		23	0		23	0		23	0
	73	0		73	0		73	0		73	0																			24	0		24	0		24	0		24	0
	74	0		74	1		74	0		74	0																			25	0		25	0		25	0		25	0
	75	0		75	0		75	0		75	0																			26	0		26	0		26	0		26	0
	76	0		76	3		76	0		76	3																			27	0		27	2		27	0		27	0
	77	1		77	0		77	0		77	0																			28	1		28	0		28	0		28	0
	78	0		78	0		78	0		78	0																			29	0		29	0		29	0		29	1
	79	0		79	0		79	0		79	0																			30	0		30	0		30	0		30	0
	80	1		80	0		80	0		80	0																			31	0		31	0		31	0		31	0
	81	0		81	0		81	0		81	0																			32	0		32	3		32	0		32	0
	82	0		82	0		82	0		82	0																			33	0		33	0		33	0		33	0
	83	0		83	2		83	0		83	0																			34	0		34	0		34	3		34	2
	84	0		84	0		84	0		84	0																			35	0		35	0		35	1		35	0
	85	0		85	2		85	0		85	0																			36	3		36	0		36	0		36	0
	86	0		86	1		86	0		86	0																			37	1		37	0		37	0		37	0
	87	0		87	0		87	0		87	0																			38	0		38	0		38	0		38	0
	88	0		88	0		88	0		88	0																			39	0		39	0		39	0		39	1
	89	0		89	0		89	0		89	0																			40	0		40	0		40	0		40	0
	90	0		90	0		90	0		90	0																			41	0		41	0		41	0		41	0
	91	1		91	0		91	0		91	0																			42	0		42	0		42	0		42	0
	92	3		92	1		92	0		92	0																			43	0		43	0		43	0		43	0
	93	0		93	0		93	0		93	0																			44	0		44	0		44	0		44	0
	94	0		94	0		94	0		94	0																			45	0		45	0		45	0		45	0
	95	0		95	3		95	0		95	0																			46	0		46	0		46	0		46	0
	96	0		96	0		96	0		96	0																			47	0		47	0		47	0		47	0
	97	1		97	0		97	0		97	0																			48	0		48	0		48	0		48	0
	98	0		98	0		98	0		98	0																			49	0		49	0		49	0		49	3
	99	0		99	3		99	0		99	0																			50	0		50	0		50	0		50	0
	100	0		100	0		100	0		100	0																			51	2		51	0		51	0		51	0
	101	0					101	0		101	0																			52	0		52	1		52	0		52	0
	102	0					102	0		102	0																			53	0		53	0		53	0		53	0
	103	0								103	0																			54	0		54	0		54	0		54	0
	104	0			9			1		104	0																			55	0		55	0		55	1		55	0
	105	0			9			0.980392		105	0																			56	0		56	0		56	0		56	1
	106	0								106	0																			57	0		57	0		57	0		57	0
	107	0								107	0																			58	0		58	0		58	0		58	0
	108	0								108	0																			59	0		59	0		59	0		59	0
	109	0								109	0																			60	0		60	0		60	0		60	0
	110	0								110	0																			61	0		61	0		61	0		61	0
	111	0								111	0																			62	0		62	0		62	0		62	0
	112	0								112	0																			63	0		63	0		63	0		63	0
	113	0								113	0																			64	0		64	0		64	0		64	0
	114	0								114	0																			65	0		65	0		65	3		65	1
	115	0								115	0																			66	0		66	0		66	0		66	0
	116	1								116	0																			67	2		67	1		67	0		67	0
	117	0								117	0																			68	0		68	0		68	0		68	0
	118	0								118	0																			69	0		69	0		69	0		69	0
	119	0								119	0																			70	0		70	0		70	0		70	0
	120	0								120	0																			71	0		71	0		71	0		71	0
										121	0																			72	0		72	0		72	0		72	0
		2								122	0																			73	0		73	0		73	0		73	1
		1.66667								123	0																			74	0		74	0		74	0		74	0
																														75	0		75	0		75	0		75	0
											2																			76	0		76	0		76	0		76	0
											1.62602																			77	0		77	0		77	0		77	0
																														78	3		78	0		78	0		78	0
	nr 3																													79	0		79	0		79	4		79	0
	Ctrl			siBRCA1			Ctrl+RNAseH			siBRCA1+RNAseH																				80	0		80	0		80	3		80	2
	Cells	Co-localized foci TERRA+pChk1+TRF2		Cells	Co-localized foci TERRA+pChk1+TRF2		Cells	Co-localized foci TERRA+pChk1+TRF2		Cells	Co-localized foci TERRA+pChk1+TRF2																			81	0		81	2		81	0		81	0
	1	0		1	1		1	0		1	0																			82	0		82	0		82	0		82	0
	2	0		2	2		2	0		2	0																			83	0		83	0		83	0		83	0
	3	0		3	0		3	0		3	0																			84	0		84	0		84	0		84	0
	4	0		4	0		4	0		4	0																			85	0		85	0		85	0		85	0
	5	0		5	0		5	0		5	0																			86	0		86	0		86	0		86	0
	6	0		6	0		6	0		6	0																			87	0		87	0		87	0		87	0
	7	0		7	0		7	0		7	0																						88	0		88	0		88	0
	8	0		8	1		8	0		8	0																				2		89	0		89	1		89	0
	9	0		9	0		9	0		9	0																			%	2.29885		90	0		90	0		90	0
	10	0		10	1		10	0		10	0																									91	0		91	1
	11	0		11	2		11	0		11	0																									92	0		92	0
	12	0		12	1		12	0		12	0																							1		93	0		93	0
	13	0		13	0		13	0		13	0																						%	1.11111		94	0		94	0
	14	0		14	0		14	0		14	0																									95	3		95	0
	15	0		15	3		15	0		15	0																									96	0		96	0
	16	0		16	0		16	1		16	0																									97	0		97	0
	17	0		17	0		17	0		17	0																									98	0		98	3
	18	0		18	0		18	0		18	0																									99	0		99	0
	19	0		19	0		19	0		19	0																									100	0		100	0
	20	0		20	0		20	0		20	0																									101	0		101	0
	21	0		21	0		21	0		21	0																												102	0
	22	0		22	0		22	0		22	0																										6
	23	0		23	0		23	0		23	0																									%	5.94059			2
	24	0		24	0		24	1		24	0																												%	1.96078
	25	2		25	1		25	0		25	0
	26	0		26	3		26	0		26	0
	27	0		27	0		27	0		27	8
	28	0		28	0		28	0		28	0
	29	0		29	0		29	0		29	0
	30	0		30	0		30	2		30	0																			nr 3
	31	0		31	0		31	3		31	0																			TERRA+pATR+TRF2
	32	0		32	0		32	0		32	0
	33	0		33	0		33	0		33	0																			Ctrl			Ctrl + RNaseH1			siBRCA1			siBRCA1 + RNaseH1
	34	0		34	1		34	0		34	0																			Cells	Co-localized foci TERRA+pATR+TRF2		Cells	Co-localized foci TERRA+pATR+TRF2		Cells	Co-localized foci TERRA+pATR+TRF2		Cells	Co-localized foci TERRA+pATR+TRF2
	35	0		35	0		35	0		35	0																			1	0		1	0		1	0		1	0
	36	0		36	1		36	0		36	0																			2	0		2	0		2	0		2	0
	37	0		37	1		37	0		37	1																			3	0		3	0		3	2		3	0
	38	0		38	0		38	0		38	0																			4	0		4	0		4	0		4	1
	39	0		39	0		39	0		39	0																			5	0		5	0		5	0		5	0
	40	0		40	6		40	0		40	0																			6	0		6	0		6	0		6	0
	41	0		41	3		41	0		41	7																			7	0		7	0		7	0		7	0
	42	0		42	3		42	0		42	0																			8	0		8	0		8	0		8	0
	43	0		43	2		43	0		43	1																			9	0		9	1		9	0		9	0
	44	0		44	0		44	0		44	0																			10	0		10	3		10	0		10	0
	45	0		45	0		45	0		45	0																			11	0		11	0		11	0		11	0
	46	0		46	0		46	0		46	0																			12	0		12	0		12	0		12	0
	47	0		47	0		47	0		47	0																			13	0		13	0		13	0		13	0
	48	0		48	0		48	0		48	0																			14	0		14	0		14	0		14	0
	49	0		49	0		49	0		49	0																			15	0		15	0		15	0		15	0
	50	3		50	0		50	0		50	0																			16	0		16	0		16	1		16	0
	51	0		51	1		51	0		51	3																			17	0		17	0		17	1		17	1
	52	0		52	0		52	0		52	0																			18	0		18	2		18	0		18	0
	53	0		53	3		53	0		53	1																			19	0		19	0		19	0		19	1
	54	0		54	0		54	0		54	0																			20	0		20	0		20	1		20	0
	55	0		55	1		55	0		55	0																			21	0		21	0		21	0		21	0
	56	0		56	0		56	0		56	0																			22	0		22	1		22	0		22	0
	57	0		57	2		57	0		57	0																			23	0		23	1		23	0		23	0
	58	0		58	0		58	0		58	1																			24	0		24	0		24	0		24	0
	59	0		59	0		59	0		59	1																			25	3		25	0		25	0		25	0
	60	0		60	0		60	0		60	0																			26	0		26	0		26	0		26	3
	61	0		61	0		61	0		61	0																			27	0		27	0		27	2		27	0
	62	0		62	0		62	0		62	0																			28	0		28	0		28	0		28	1
	63	0		63	1		63	0		63	0																			29	0		29	0		29	0		29	1
	64	0		64	1		64	0		64	0																			30	0		30	0		30	0		30	0
	65	0		65	1		65	0		65	0																			31	0		31	0		31	0		31	0
	66	0		66	0		66	0		66	0																			32	0		32	0		32	0		32	0
	67	0		67	0		67	0		67	1																			33	0		33	0		33	0		33	0
	68	0		68	0		68	0		68	0																			34	0		34	1		34	0		34	0
	69	0		69	0		69	0		69	0																			35	0		35	0		35	0		35	0
	70	0		70	0		70	0		70	0																			36	0		36	0		36	0		36	0
	71	0		71	0		71	0		71	0																			37	0		37	0		37	0		37	0
	72	0		72	0		72	0		72	0																			38	0		38	0		38	0		38	0
	73	0		73	0		73	0		73	1																			39	0		39	0		39	4		39	0
	74	0		74	1		74	0		74	1																			40	0		40	0		40	1		40	0
	75	0		75	0		75	1		75	0																			41	0		41	0		41	0		41	0
	76	0		76	1		76	0		76	0																			42	0		42	0		42	2		42	0
	77	0		77	1		77	0		77	0																			43	0		43	0		43	0		43	0
	78	0		78	1		78	0		78	0																			44	0		44	0		44	0		44	0
	79	0		79	5		79	0		79	2																			45	0		45	0		45	0		45	0
	80	0		80	0		80	0		80	0																			46	0		46	0		46	0		46	1
	81	0		81	0		81	0		81	0																			47	0		47	0		47	0		47	0
	82	1		82	0		82	0		82	0																			48	0		48	0		48	0		48	0
	83	0		83	0		83	0		83	0																			49	0		49	0		49	0		49	0
	84	0		84	0		84	0		84	0																			50	0		50	0		50	0		50	0
	85	0		85	0		85	0		85	0																			51	0		51	0		51	0		51	0
	86	3		86	0		86	0		86	0																			52	0		52	0		52	0		52	0
	87	0		87	0		87	0		87	3																			53	0		53	0		53	0		53	0
	88	0		88	1		88	0		88	8																			54	1		54	0		54	0		54	0
	89	0		89	0		89	0		89	0																			55	1		55	0		55	1		55	0
	90	0		90	0		90	0		90	0																			56	0		56	0		56	0		56	0
	91	0		91	0		91	0		91	0																			57	0		57	0		57	0		57	2
	92	1		92	0		92	0		92	0																			58	0		58	0		58	0		58	0
	93	0		93	0		93	0		93	0																			59	0		59	0		59	0		59	0
	94	0		94	0		94	1		94	2																			60	0		60	0		60	1		60	0
	95	0		95	0		95	0		95	2																			61	0		61	0		61	0		61	0
	96	0		96	1		96	0		96	1																			62	0		62	0		62	0		62	0
	97	0		97	0		97	0		97	1																			63	0		63	0		63	0		63	1
	98	0		98	0		98	0		98	2																			64	0		64	2		64	3		64	0
	99	0		99	3		99	0		99	2																			65	0		65	0		65	0		65	0
	100	0		100	2		100	0		100	0																			66	0		66	0		66	0		66	0
				101	1					101	0																			67	0		67	0		67	0		67	0
		2		102	4			1		102	0																			68	0		68	0		68	3		68	0
		2		103	5			1																						69	0		69	0		69	0		69	0
				104	3						5																			70	0		70	0		70	4		70	0
				105	0						4.90196																			71	0		71	1		71	0		71	0
				106	0																									72	0		72	0		72	0		72	0
				107	5																									73	0		73	0		73	1		73	0
				108	4																									74	0		74	0		74	0		74	0
				109	0																									75	0		75	0		75	1		75	0
				110	0																									76	0		76	0		76	0		76	0
				111	0																									77	0		77	0		77	4		77	0
				112	0																									78	1		78	0		78	0		78	0
				113	4																									79	0		79	0		79	3		79	1
				114	3																									80	0		80	0		80	0		80	1
				115	0																									81	0		81	0		81	0		81	0
				116	0																									82	0		82	0		82	1		82	3
				117	8																									83	0		83	1					83	0
				118	3																									84	0		84	0					84	0
																														85	0		85	0			6		85	0
					17																									86	0		86	0		%	7.31707
					14.4068																									87	0		87	0						2
																														88	0		88	0					%	2.35294
																														89	0		89	0
																														90	3		90	0
																														91	0		91	1
																														92	0		92	0
																														93	0		93	0
																														94	0		94	0
																														95	0		95	1
																														96	0		96	0
																														97	0		97	0
																														98	0
																														99	0
																														100	0			1
																																	%	1.03093
																															2
																														%	2
																																					CP32 no hT	nr 1					CP32 no hT	nr 2					CP32 no hT
																												Fig. 5f-g									ctrl						ctrl						ctrl
Fig. 5d-e																														%							spread	number of chromosomes	absolute number of telomeric repeats	number of telomere free ends	number of telomere fragile sites		spread	number of chromosomes	absolute number of telomeric repeats	number of telomere free ends	number of telomere fragile sites		spread
				≥3 pATR-TRF2 foci																										free ends					to ctrl		1	40	160	6	4		1	44	176	10	3		1
																≥3 pATR-TRF2 foci														1	2	3	av	st dev	t test		2	44	176	4	5		2	45	180	9	4		2
NR 1																												СP32 no hT	ctrl	2.25877	3.24803	2.60835	2.70505	0.501669			3	43	172	5	4		3	45	180	10	2		3
ctrl			siBRCA1			siB + WT			siB + delta			siB + mut					nr 1	nr 2	nr 3	average	st dev	t test							siBRCA1	7.97335	6.85771	7.30801	7.37969	0.561262	0.000423626		4	36	144	4	4		4	46	184	8	2		4
cells	foci		cells	foci		cells	foci		cells	foci		cells	foci			siCtrl	3.18471	4.44444	2.06186	3.23034	1.19195							HME	shBRCA1	2.13264	2.04746	2.25528	2.14513	0.104468			5	30	120	3	4		5	46	184	4	3		5
1	0		1	0		1	0		1	1		1	4			siBRCA1	23.8095	16.5138	15.736	18.6864	4.45373	0.00437672							shBRCA1+dox	4.33217	4.83671	3.36847	4.17912	0.745993	0.00946956		6	40	160	3	3		6	46	184	11	2		6
2	0		2	1		2	0		2	1		2	3			siBRCA1 + WT	1.17647	7.01754	2.75229	3.64877	3.02197	0.834389	ns					U2OS	ctrl	2.65363	1.94553	1.53908	2.04608	0.564039			7	28	112	4	4		7	46	184	9	4		7
3	0		3	2		3	0		3	0		3	10			siBRCA1 + delta	6.66667	11.9266	11	9.86442	2.80783	0.0196559							siBRCA1	6.00693	6.14578	5.34759	5.83343	0.426438	0.000750885		8	11	44	1	2		8	43	172	10	4		8
4	0		4	0		4	0		4	1		4	0			siBRCA1 + mut	19.3333	18.8889	12.7273	16.9832	3.6924	0.00356875						HeLa	ctrl	1.76887	1.35281	2.03724	1.71964	0.344857			9	43	172	2	3		9	46	184	6	0		9
5	0		5	0		5	0		5	0		5	0																siBRCA1	2.23399	2.09314	2.65349	2.32687	0.29149	0.0803183	ns	10	41	164	3	3		10	42	168	4	2		10
6	0		6	2		6	0		6	1		6	0																								11	38	152	4	1		11	41	164	5	2		11
7	0		7	2		7	0		7	1		7	1																								12	37	148	1	4		12	44	176	3	1		12
8	0		8	2		8	0		8	2		8	0																								13	45	180	4	1		13	38	152	7	3		13
9	0		9	1		9	0		9	0		9	0																	%							14	42	168	5	2		14	35	140	5	0		14
10	0		10	0		10	0		10	0		10	0																	fragile telomeres					to ctrl		15	44	176	2	4		15	39	156	5	4		15
11	0		11	1		11	0		11	0		11	0																	1	2	3	av	st dev	t test		16	46	184	4	5		16	40	160	3	2		16
12	0		12	1		12	0		12	0		12	0															СP32 no hT	ctrl	2.12719	1.35827	2.38764	1.9577	0.535208			17	38	152	1	3		17	41	164	4	4		17
13	0		13	0		13	0		13	0		13	0																siBRCA1	5.51471	6.24506	5.84228	5.86735	0.365821	0.000474615		18	35	140	1	2		18	44	176	2	1		18
14	0		14	1		14	0		14	0		14	0															HME	shBRCA1	1.75049	1.83806	2.00336	1.86397	0.128408			19	32	128	4	3		19	42	168	2	1		19
15	0		15	0		15	0		15	0		15	0																shBRCA1+dox	3.36395	3.77288	4.05591	3.73092	0.347884	0.00095261		20	39	156	5	4		20	39	156	1	0		20
16	0		16	1		16	0		16	0		16	0															U2OS	ctrl	1.55028	1.6259	1.7666	1.64759	0.109777			21	32	128	3	1		21	38	152	6	3		21
17	0		17	1		17	0		17	0		17	1																siBRCA1	5.55408	5.2851	4.81283	5.21734	0.375238	9.34176e-05		22	41	164	6	4		22	41	164	7	3		22
18	0		18	4		18	0		18	0		18	1															HeLa	ctrl	1.19235	2.05628	1.24123	1.49662	0.485294			23	43	172	2	5		23	44	176	4	4		23
19	0		19	3		19	0		19	0		19	0																siBRCA1	2.68595	1.71376	2.36733	2.25568	#DIV/0!	0.130933	ns	24	38	152	4	3		24	46	184	4	4		24
20	0		20	0		20	0		20	0		20	0																								25	31	124	2	4		25	45	180	2	2		25
21	1		21	3		21	0		21	0		21	3																								26	33	132	4	1		26	44	176	7	0		26
22	0		22	2		22	0		22	0		22	0																								27	43	172	7	4		27	42	168	3	2		27
23	6		23	3		23	0		23	0		23	1																								28	42	168	4	4		28	41	164	6	3		28
24	0		24	3		24	0		24	0		24	2																								29	46	184	2	2		29	38	152	3	3		29
25	0		25	2		25	0		25	0		25	1																								30	39	156	3	4		30	39	156	5	1		30
26	0		26	2		26	0		26	0		26	1
27	1		27	1		27	0		27	0		27	0																										4560	103	97				5080	165	69
28	1		28	0		28	0		28	0		28	3																								%			2.25877	2.12719					3.24803	1.35827
29	0		29	2		29	1		29	0		29	5
30	2		30	4		30	0		30	0		30	3
31	0		31	2		31	0		31	0		31	0																								CP32 no hT	nr 1					CP32 no hT	nr 2					CP32 no hT
32	0		32	2		32	0		32	0		32	2																								siBRCA1						siBRCA1						siBRCA1
33	0		33	3		33	0		33	0		33	4																								spread	number of chromosomes	absolute number of telomeric repeats	number of telomere free ends	number of telomere fragile sites		spread	number of chromosomes	absolute number of telomeric repeats	number of telomere free ends	number of telomere fragile sites		spread
34	0		34	3		34	0		34	0		34	0																								1	34	136	9	7		1	39	156	8	8		1
35	0		35	1		35	0		35	0		35	0																								2	44	176	10	11		2	46	184	10	6		2
36	0		36	3		36	0		36	0		36	0																								3	12	48	7	7		3	46	184	16	9		3
37	0		37	1		37	0		37	0		37	3																								4	31	124	12	7		4	44	176	14	8		4
38	1		38	3		38	0		38	0		38	2																								5	23	92	10	7		5	45	180	14	8		5
39	0		39	3		39	0		39	1		39	1																								6	10	40	18	6		6	46	184	10	11		6
40	0		40	2		40	0		40	0		40	0																								7	30	120	10	8		7	43	172	9	10		7
41	0		41	3		41	0		41	0		41	3																								8	45	180	9	7		8	46	184	21	11		8
42	0		42	3		42	1		42	0		42	1																								9	38	152	12	5		9	46	184	12	10		9
43	0		43	2		43	0		43	0		43	0																								10	34	136	15	5		10	45	180	20	8		10
44	0		44	4		44	1		44	0		44	6																								11	42	168	8	3		11	43	172	10	9		11
45	0		45	0		45	0		45	1		45	1																								12	37	148	14	8		12	46	184	19	8		12
46	0		46	0		46	0		46	2		46	0																								13	40	160	8	7		13	44	176	9	7		13
47	0		47	0		47	0		47	0		47	0																								14	35	140	9	9		14	42	168	7	11		14
48	0		48	1		48	0		48	0		48	0																								15	41	164	13	11		15	40	160	10	9		15
49	1		49	0		49	1		49	0		49	1																								16	42	168	11	7		16	38	152	13	7		16
50	0		50	0		50	1		50	2		50	0																								17	42	168	9	8		17	37	148	9	13		17
51	0		51	2		51	0		51	3		51	0																								18	38	152	10	9		18	34	136	8	18		18
52	0		52	2		52	0		52	0		52	2																								19	35	140	11	12		19	41	164	6	17		19
53	0		53	1		53	0		53	0		53	1																								20	46	184	17	5		20	44	176	14	10		20
54	0		54	0		54	2		54	2		54	1																								21	43	172	13	6		21	42	168	12	19		21
55	1		55	4		55	1		55	1		55	3																								22	44	176	18	9		22	46	184	9	11		22
56	0		56	3		56	0		56	0		56	4																								23	38	152	9	7		23	39	156	10	6		23
57	0		57	3		57	1		57	4		57	8																								24	37	148	17	13		24	46	184	8	18		24
58	0		58	1		58	0		58	2		58	2																								25	42	168	9	15		25	42	168	13	8		25
59	0		59	1		59	0		59	0		59	0																								26	45	180	10	6		26	41	164	9	13		26
60	1		60	1		60	0		60	0		60	2																								27	37	148	13	8		27	38	152	11	12		27
61	0		61	1		61	0		61	2		61	2																								28	34	136	17	10		28	34	136	13	9		28
62	0		62	2		62	0		62	5		62	3																								29	33	132	10	9		29	40	160	15	12		29
63	0		63	1		63	0		63	0		63	3																								30	36	144	9	8		30	42	168	8	10		30
64	0		64	0		64	0		64	1		64	4
65	0		65	0		65	0		65	1		65	2																										4352	347	240				5060	347	316
66	2		66	0		66	0		66	2		66	4																								%			7.97335	5.51471					6.85771	6.24506
67	0		67	1		67	0		67	1		67	2
68	0		68	1		68	0		68	3		68	1
69	2		69	4		69	0		69	1		69	0																								HME shBRCA1	nr 1					HME shBRCA1	nr 2					HME shBRCA1
70	0		70	2		70	0		70	0		70	0
71	2		71	1		71	0		71	7		71	0																								spread	number of chromosomes	absolute number of telomeric repeats	number of telomere free ends	number of telomere fragile sites		spread	number of chromosomes	absolute number of telomeric repeats	number of telomere free ends	number of telomere fragile sites		spread
72	0		72	3		72	0		72	1		72	0																								1	72	288	7	5		1	81	324	3	11		1
73	0		73	5		73	0		73	1		73	0																								2	50	200	3	3		2	78	312	5	6		2
74	0		74	4		74	0		74	0		74	0																								3	37	148	9	6		3	55	220	0	7		3
75	0		75	2		75	0		75	2		75	1																								4	53	212	2	3		4	72	288	8	3		4
76	0		76	1		76	3		76	2		76	4																								5	65	260	4	5		5	73	292	1	7		5
77	0		77	1		77	1		77	0		77	1																								6	68	272	7	2		6	81	324	9	3		6
78	1		78	0		78	0		78	0		78	0																								7	70	280	8	5		7	70	280	7	4		7
79	0		79	0		79	0		79	0		79	4																								8	73	292	4	6		8	68	272	9	3		8
80	1		80	0		80	0		80	0		80	2																								9	62	248	6	6		9	63	252	10	5		9
81	0		81	0		81	0		81	0		81	4																								10	67	268	5	4		10	75	300	5	4		10
82	1		82	0		82	0		82	0		82	2																								11	63	252	8	6		11	72	288	6	7		11
83	0		83	1		83	0		83	2		83	2																								12	69	276	9	3		12	73	292	3	4		12
84	0		84	0		84	2		84	1		84	3																								13	73	292	9	5		13	77	308	8	8		13
85	0		85	0		85	0		85	0		85	0																								14	70	280	6	3		14	68	272	6	2		14
86	0		86	0		86	0		86	0		86	3																								15	69	276	7	6		15	81	324	9	5		15
87	1		87	0		87	0		87	3		87	2																								16	77	308	5	3		16	69	276	7	4		16
88	0		88	0		88	0		88	1		88	0																								17	74	296	7	5		17	71	284	11	7		17
89	0		89	0		89	0		89	0		89	0																								18	72	288	5	6		18	74	296	5	5		18
90	0		90	0		90	0		90	2		90	0																								19	76	304	8	3		19	77	308	2	8		19
91	0		91	0		91	0					91	0																								20	68	272	4	5		20	69	276	7	5		20
92	0		92	0		92	0			6		92	1																								21	63	252	9	6		21	64	256	8	6		21
93	0		93	0		93	0			6.66667		93	0																								22	69	276	3	4		22	62	248	8	6		22
94	0		94	0		94	0					94	0																								23	65	260	7	7		23	78	312	4	2		23
95	0		95	0		95	0					95	0																								24	72	288	4	3		24	75	300	6	4		24
96	0		96	2		96	0					96	0																								25	75	300	4	5		25	72	288	8	5		25
97	0		97	1		97	0					97	0																								26	78	312	6	9		26	67	268	5	6		26
98	0		98	1		98	0					98	0																								27	66	264	5	6		27	66	264	4	5		27
99	1		99	3		99	0					99	0																								28	69	276	5	4		28	70	280	3	7		28
100	0		100	2		100	0					100	0																								29	70	280	2	3		29	73	292	6	3		29
101	2		101	1		101	0					101	4																								30	73	292	5	5		30	75	300	3	6		30
102	1		102	2		102	0					102	3
103	1		103	3		103	0					103	3																										8112	173	142				8596	176	158
104	0		104	2		104	2					104	3																								%			2.13264	1.75049					2.04746	1.83806
105	0		105	1		105	2					105	1
106	5		106	1		106	0					106	1
107	2		107	0		107	0					107	0																								HME shBRCA1 + dox	nr 1					HME shBRCA1 + dox	nr 2					HME shBRCA1 + dox
108	1		108	0		108	0					108	0																								spread	number of chromosomes	absolute number of telomeric repeats	number of telomere free ends	number of telomere fragile sites		spread	number of chromosomes	absolute number of telomeric repeats	number of telomere free ends	number of telomere fragile sites		spread
109	3		109	0		109	0					109	0																								1	45	180	7	9		1	23	92	12	4		1
110	1		110	0		110	0					110	0																								2	63	252	15	4		2	81	324	15	4		2
111	0		111	5		111	0					111	0																								3	79	316	11	11		3	83	332	17	6		3
112	1		112	7		112	0					112	1																								4	44	176	5	5		4	78	312	10	8		4
113	0		113	7		113	0					113	1																								5	76	304	24	3		5	67	268	12	9		5
114	1		114	0		114	2					114	2																								6	63	252	11	12		6	62	248	14	7		6
115	0		115	0		115	3					115	0																								7	65	260	15	7		7	69	276	16	9		7
116	1		116	0		116	0					116	2																								8	69	276	17	7		8	62	248	13	7		8
117	2		117	0		117	0					117	2																								9	71	284	11	9		9	77	308	9	8		9
118	0		118	0		118	0					118	2																								10	68	272	12	6		10	72	288	11	12		10
119	0		119	3		119	0					119	0																								11	62	248	9	10		11	70	280	15	8		11
120	0		120	2		120	0					120	2																								12	68	272	7	9		12	69	276	12	9		12
121	0		121	2		121	0					121	0																								13	62	248	13	6		13	72	288	14	9		13
122	0		122	2		122	0					122	0																								14	71	284	16	11		14	74	296	15	13		14
123	0		123	0		123	0					123	0																								15	75	300	13	8		15	67	268	9	15		15
124	0		124	3		124	2					124	0																								16	73	292	11	12		16	64	256	12	11		16
125	0		125	4		125	0					125	1																								17	77	308	9	9		17	62	248	12	10		17
126	3		126	3		126	0					126	1																								18	71	284	15	7		18	69	276	23	15		18
127	0					127	1					127	1																								19	68	272	13	13		19	67	268	10	12		19
128	1			30		128	0					128	2																								20	61	244	10	8		20	66	264	13	9		20
129	0		%	23.8095		129	0					129	1																								21	72	288	16	9		21	61	244	20	7		21
130	3					130	0					130	0																								22	63	252	11	12		22	60	240	15	14		22
131	0					131	0					131	4																								23	66	264	12	10		23	73	292	12	6		23
132	0					132	0					132	2																								24	68	272	16	8		24	62	248	18	9		24
133	0					133	0					133	3																								25	62	248	8	9		25	76	304	9	15		25
134	0					134	0					134	2																								26	69	276	11	9		26	72	288	10	12		26
135	0					135	0					135	1																								27	74	296	6	14		27	64	256	15	16		27
136	1					136	0					136	2																								28	72	288	9	13		28	68	272	9	12		28
137	0					137	0					137	1																								29	71	284	5	8		29	62	248	13	11		29
138	0					138	0					138	0																								30	66	264	11	13		30	69	276	6	18		30
139	1					139	0					139	1
140	0					140	0					140	0																										8056	349	271				8084	391	305
141	0					141	0					141	0																								%			4.33217	3.36395					4.83671	3.77288
142	0					142	0					142	0
143	0					143	0					143	0																								U2OS	nr 1					U2OS	nr 2					U2OS
144	0					144	0					144	0																								ctrl						ctrl						ctrl
145	0					145	0					145	0																								spread	number of chromosomes	absolute number of telomeric repeats	number of telomere free ends	number of telomere fragile sites		spread	number of chromosomes	absolute number of telomeric repeats	number of telomere free ends	number of telomere fragile sites		spread
146	0					146	0					146	0																								1	61	244	13	4		1	53	212	4	5		1
147	0					147	0					147	0																								2	68	272	8	5		2	55	220	5	2		2
148	1					148	0					148	0																								3	65	260	2	2		3	54	216	7	6		3
149	0					149	0					149	0																								4	51	204	17	6		4	60	240	6	1		4
150	0					150	0					150	0																								5	55	220	16	3		5	62	248	6	5		5
151	0					151	0																														6	51	204	17	4		6	62	248	2	3		6
152	0					152	0						29																								7	61	244	11	4		7	69	276	7	4		7
153	0					153	0					%	19.3333																								8	66	264	19	1		8	64	256	0	4		8
154	0					154	0																														9	67	268	7	0		9	67	268	9	2		9
155	1					155	0																														10	60	240	4	4		10	60	240	7	6		10
156	1					156	0																														11	58	232	2	6		11	67	268	5	7		11
157	1					157	0																														12	53	212	6	2		12	60	240	7	2		12
	5					158	0																														13	51	204	3	4		13	61	244	0	1		13
%	3.18471					159	0																														14	72	288	5	7		14	59	236	2	0		14
						160	0																														15	70	280	4	4		15	56	224	3	3		15
						161	0																														16	62	248	7	5		16	62	248	7	1		16
						162	0																														17	68	272	2	2		17	66	264	9	11		17
						163	0																														18	66	264	4	2		18	63	252	4	3		18
						164	0																														19	61	244	7	1		19	69	276	6	6		19
						165	0																														20	73	292	6	6		20	70	280	3	3		20
						166	0																														21	67	268	4	4		21	71	284	4	7		21
						167	0																														22	64	256	5	7		22	58	232	0	3		22
						168	0																														23	57	228	7	5		23	54	216	2	2		23
						169	0																														24	63	252	2	4		24	57	228	1	5		24
						170	0																														25	53	212	4	2		25	68	272	5	5		25
																																					26	58	232	5	2		26	62	248	7	7		26
							2																														27	62	248	6	5		27	58	232	8	3		27
						%	1.17647																														28	67	268	4	4		28	52	208	9	8		28
																																					29	61	244	4	4		29	68	272	4	4		29
																																					30	60	240	2	6		30	65	260	5	3		30
NR 2																																							7160	190	111				7196	140	117
ctrl			siBRCA1			siB + WT			siB + delta			siB + mut																									%			2.65363	1.55028					1.94553	1.6259
cells	foci		cells	foci		cells	foci		cells	foci		cells	foci
1	0		1	1		1	0		1	2		1	2																								U2OS	nr 1					U2OS	nr 2					U2OS
2	0		2	3		2	0		2	2		2	3																								siBRCA1						siBRCA1						siBRCA1
3	0		3	3		3	0		3	1		3	1																								spread	number of chromosomes	absolute number of telomeric repeats	number of telomere free ends	number of telomere fragile sites		spread	number of chromosomes	absolute number of telomeric repeats	number of telomere free ends	number of telomere fragile sites		spread
4	0		4	5		4	3		4	1		4	0																								1	54	216	19	10		1	58	232	22	9		1
5	0		5	1		5	2		5	1		5	0																								2	52	208	23	13		2	57	228	20	5		2
6	2		6	1		6	0		6	0		6	2																								3	64	256	14	11		3	59	236	20	8		3
7	4		7	0		7	0		7	0		7	0																								4	64	256	18	9		4	55	220	21	7		4
8	0		8	0		8	0		8	0		8	2																								5	68	272	13	8		5	61	244	10	10		5
9	0		9	0		9	0		9	0		9	0																								6	64	256	12	15		6	65	260	19	13		6
10	0		10	0		10	0		10	0		10	1																								7	67	268	14	9		7	64	256	10	15		7
11	0		11	0		11	0		11	0		11	4																								8	57	228	11	13		8	67	268	11	11		8
12	0		12	0		12	0		12	0		12	2																								9	59	236	10	16		9	67	268	6	18		9
13	0		13	0		13	0		13	1		13	0																								10	60	240	8	17		10	64	256	3	21		10
14	0		14	0		14	1		14	0		14	0																								11	61	244	9	11		11	62	248	11	22		11
15	0		15	1		15	1		15	0		15	3																								12	67	268	13	9		12	60	240	16	13		12
16	1		16	0		16	1		16	0		16	3																								13	63	252	16	10		13	57	228	19	15		13
17	0		17	0		17	0		17	0		17	3																								14	58	232	23	21		14	53	212	21	16		14
18	0		18	0		18	2		18	0		18	1																								15	59	236	21	15		15	59	236	24	21		15
19	0		19	0		19	1		19	0		19	0																								16	61	244	11	14		16	62	248	16	24		16
20	0		20	0		20	1		20	0		20	1																								17	52	208	15	22		17	67	268	19	14		17
21	1		21	0		21	1		21	3		21	0																								18	67	268	14	16		18	74	296	21	17		18
22	0		22	4		22	1		22	1		22	0																								19	63	252	18	14		19	70	280	11	18		19
23	1		23	0		23	0		23	1		23	0																								20	57	228	24	13		20	62	248	14	21		20
24	1		24	2		24	0		24	3		24	2																								21	59	236	21	17		21	66	264	16	12		21
25	0		25	0		25	4		25	0		25	4																								22	60	240	24	19		22	68	272	21	10		22
26	0		26	0		26	1		26	0		26	0																								23	62	248	16	21		23	56	224	17	7		23
27	0		27	0		27	0		27	0		27	0																								24	63	252	12	20		24	58	232	13	9		24
28	0		28	1		28	3		28	1		28	1																								25	67	268	17	9		25	51	204	8	3		25
29	0		29	0		29	4		29	0		29	3																								26	74	296	18	13		26	59	236	11	15		26
30	0		30	0		30	2		30	0		30	1																								27	65	260	13	8		27	62	248	7	12		27
31	0		31	4		31	2		31	3		31	0																								28	73	292	10	12		28	66	264	12	7		28
32	0		32	3		32	0		32	1		32	1																								29	66	264	7	18		29	62	248	16	9		29
33	0		33	4		33	0		33	1		33	3																								30	71	284	7	14		30	68	272	22	11		30
34	0		34	3		34	0		34	0		34	3
35	0		35	2		35	1		35	2		35	4																										7508	451	417				7436	457	393
36	0		36	2		36	0		36	1		36	2																								%			6.00693	5.55408					6.14578	5.2851
37	0		37	2		37	0		37	2		37	1
38	0		38	2		38	0		38	2		38	1																								HeLa	nr 1					HeLa	nr 2					HeLa
39	1		39	0		39	2		39	0		39	1																								ctrl						ctrl						ctrl
40	2		40	3		40	0		40	0		40	1																								spread	number of chromosomes	absolute number of telomeric repeats	number of telomere free ends	number of telomere fragile sites		spread	number of chromosomes	absolute number of telomeric repeats	number of telomere free ends	number of telomere fragile sites		spread
41	1		41	2		41	0		41	1		41	0																								1	67	268	7	1		1	69	276	3	7		1
42	0		42	1		42	1		42	3		42	0																								2	64	256	7	3		2	55	220	4	4		2
43	3		43	1		43	3		43	0		43	2																								3	65	260	6	2		3	66	264	3	6		3
44	1		44	1		44	0		44	2		44	0																								4	63	252	5	4		4	63	252	2	7		4
45	0		45	1		45	0		45	1		45	2																								5	60	240	0	2		5	64	256	4	3		5
46	0		46	0		46	6		46	1		46	2																								6	61	244	6	1		6	64	256	2	4		6
47	0		47	0		47	3		47	2		47	1																								7	69	276	7	5		7	65	260	4	7		7
48	1		48	3		48	1		48	3		48	0																								8	60	240	4	3		8	57	228	4	4		8
49	0		49	2		49	2		49	3		49	0																								9	64	256	5	2		9	55	220	5	5		9
50	0		50	1		50	0		50	0		50	1																								10	64	256	5	0		10	52	208	2	7		10
51	0		51	1		51	1		51	2		51	4																								11	66	264	7	2		11	59	236	1	3		11
52	0		52	0		52	0		52	1		52	3																								12	61	244	7	1		12	60	240	6	6		12
53	0		53	1		53	2		53	4		53	1																								13	66	264	4	0		13	63	252	5	8		13
54	0		54	1		54	2		54	2		54	4																								14	55	220	3	3		14	62	248	4	9		14
55	0		55	2		55	1		55	1		55	0																								15	59	236	2	2		15	66	264	3	5		15
56	0		56	3		56	0		56	3		56	0																								16	60	240	5	1		16	68	272	2	4		16
57	2		57	0		57	0		57	1		57	1																								17	61	244	1	5		17	71	284	4	3		17
58	0		58	1		58	0		58	0		58	0																								18	66	264	6	3		18	70	280	5	7		18
59	0		59	1		59	0		59	0		59	0																								19	62	248	7	5		19	56	224	2	5		19
60	1		60	0		60	1		60	2		60	0																								20	67	268	3	3		20	69	276	1	4		20
61	0		61	3		61	0		61	0		61	2																								21	72	288	7	4		21	62	248	4	9		21
62	0		62	1		62	0		62	0		62	0																								22	70	280	4	4		22	67	268	5	3		22
63	0		63	0		63	0		63	0		63	0																								23	67	268	4	5		23	62	248	3	7		23
64	0		64	0		64	0		64	2		64	8																								24	69	276	2	3		24	58	232	2	5		24
65	0		65	0		65	0		65	0		65	0																								25	61	244	4	3		25	52	208	1	3		25
66	4		66	0		66	1		66	0		66	3																								26	63	252	3	4		26	52	208	4	5		26
67	0		67	0		67	0		67	0		67	2																								27	68	272	5	5		27	57	228	5	3		27
68	0		68	0		68	0		68	1		68	1																								28	62	248	2	5		28	59	236	3	2		28
69	0		69	0		69	0		69	1		69	0																								29	57	228	1	6		29	62	248	2	3		29
70	0		70	2		70	0		70	2		70	0																								30	59	236	6	4		30	63	252	5	4		30
71	0		71	0		71	0		71	2		71	2
72	0		72	3		72	1		72	1		72	2																										7632	135	91				7392	100	152
73	3		73	2		73	0		73	0		73	0																								%			1.76887	1.19235					1.35281	2.05628
74	0		74	1		74	0		74	0		74	0
75	0		75	0		75	1		75	0		75	0
76	0		76	0		76	0		76	0		76	1																								HeLa	nr 1					HeLa	nr 2					HeLa
77	0		77	2		77	0		77	0		77	2																								siBRCA1						siBRCA1						siBRCA1
78	0		78	0		78	0		78	1		78	1																								spread	number of chromosomes	absolute number of telomeric repeats	number of telomere free ends	number of telomere fragile sites		spread	number of chromosomes	absolute number of telomeric repeats	number of telomere free ends	number of telomere fragile sites		spread
79	0		79	0		79	1		79	0		79	0																								1	67	268	3	3		1	65	260	4	2		1
80	0		80	0		80	0		80	0		80	0																								2	65	260	9	4		2	60	240	3	4		2
81	0		81	0		81	0		81	0		81	0																								3	66	264	9	5		3	64	256	9	4		3
82	1		82	1		82	0		82	0		82	0																								4	68	272	5	2		4	60	240	9	2		4
83	0		83	3		83	0		83	0		83	0																								5	68	272	4	1		5	66	264	8	4		5
84	0		84	4		84	0		84	2		84	3																								6	69	276	7	8		6	64	256	7	3		6
85	0		85	0		85	0		85	0		85	2																								7	64	256	7	7		7	68	272	4	4		7
86	0		86	1		86	2		86	4		86	1																								8	65	260	8	9		8	53	212	6	4		8
87	2		87	0		87	0		87	3		87	2																								9	61	244	4	5		9	58	232	8	2		9
88	0		88	0		88	1		88	4		88	0																								10	60	240	4	3		10	56	224	8	3		10
89	0		89	0		89	0		89	1		89	0																								11	60	240	3	6		11	59	236	5	4		11
90	0		90	2		90	0		90	0		90	3																								12	67	268	3	7		12	61	244	1	5		12
			91	1		91	0		91	0																											13	69	276	4	8		13	63	252	7	4		13
	4		92	1		92	1		92	0			17																								14	65	260	5	9		14	67	268	3	7		14
%	4.44444		93	0		93	2		93	0		%	18.8889																								15	63	252	5	6		15	69	276	2	2		15
			94	3		94	0		94	0																											16	69	276	7	7		16	66	264	6	5		16
			95	3		95	1		95	0																											17	67	268	4	8		17	71	284	4	5		17
			96	4		96	2		96	0																											18	66	264	8	3		18	73	292	6	4		18
			97	0		97	0		97	0																											19	66	264	9	8		19	74	296	7	6		19
			98	0		98	3		98	0																											20	63	252	3	11		20	67	268	3	5		20
			99	0		99	1		99	1																											21	62	248	3	8		21	63	252	2	3		21
			100	1		100	2		100	0																											22	67	268	5	9		22	65	260	7	6		22
			101	0		101	2		101	0																											23	54	216	7	9		23	68	272	8	6		23
			102	2		102	2		102	0																											24	59	236	7	11		24	61	244	9	7		24
			103	0		103	1		103	1																											25	60	240	8	12		25	58	232	4	5		25
			104	0		104	1		104	0																											26	67	268	4	7		26	60	240	3	7		26
			105	0		105	1		105	1																											27	71	284	8	9		27	61	244	6	5		27
			106	0		106	1		106	4																											28	61	244	4	10		28	68	272	4	2		28
			107	0		107	0		107	3																											29	67	268	7	2		29	61	244	3	6		29
			108	2		108	0		108	1																											30	60	240	9	11		30	62	248	4	5		30
			109	2		109	0		109	0
						110	1																																7744	173	208				7644	160	131
				18		111	2			13																											%			2.23399	2.68595					2.09314	1.71376
			%	16.5138		112	1		%	11.9266
						113	0
						114	0
							8
						%	7.01754
NR 3
ctrl			siBRCA1			siB + WT			siB + delta			siB + mut
cells	foci		cells	foci		cells	foci		cells	foci		cells	foci
1	0		1	0		1	0		1	0		1	0
2	2		2	0		2	0		2	0		2	0
3	1		3	1		3	0		3	0		3	0
4	0		4	0		4	0		4	0		4	0
5	0		5	0		5	0		5	0		5	1
6	0		6	0		6	0		6	2		6	0
7	0		7	0		7	0		7	0		7	0
8	0		8	0		8	0		8	0		8	0
9	0		9	1		9	1		9	0		9	0
10	0		10	3		10	0		10	0		10	3
11	0		11	0		11	0		11	0		11	1
12	0		12	0		12	1		12	0		12	1
13	0		13	0		13	0		13	0		13	0
14	0		14	0		14	0		14	0		14	0
15	0		15	0		15	0		15	0		15	3
16	0		16	0		16	0		16	1		16	1
17	1		17	0		17	1		17	0		17	2
18	1		18	3		18	0		18	3		18	0
19	3		19	0		19	0		19	1		19	0
20	0		20	0		20	0		20	0		20	1
21	0		21	1		21	1		21	1		21	0
22	0		22	0		22	0		22	0		22	0
23	0		23	3		23	0		23	0		23	2
24	0		24	0		24	0		24	0		24	0
25	0		25	1		25	0		25	0		25	0
26	0		26	0		26	0		26	0		26	2
27	0		27	0		27	0		27	0		27	0
28	0		28	0		28	2		28	0		28	2
29	1		29	0		29	0		29	0		29	2
30	1		30	0		30	0		30	1		30	1
31	0		31	0		31	0		31	1		31	0
32	0		32	0		32	0		32	0		32	0
33	0		33	0		33	0		33	0		33	0
34	0		34	0		34	0		34	1		34	0
35	0		35	1		35	0		35	3		35	0
36	0		36	0		36	0		36	0		36	1
37	0		37	1		37	0		37	0		37	3
38	0		38	0		38	0		38	0		38	3
39	1		39	0		39	0		39	0		39	1
40	0		40	0		40	0		40	0		40	1
41	0		41	0		41	0		41	1		41	0
42	0		42	0		42	0		42	0		42	0
43	0		43	3		43	0		43	0		43	0
44	0		44	0		44	0		44	0		44	1
45	0		45	0		45	1		45	1		45	1
46	0		46	0		46	0		46	0		46	1
47	0		47	3		47	0		47	3		47	0
48	0		48	0		48	0		48	0		48	0
49	0		49	2		49	0		49	0		49	3
50	0		50	0		50	2		50	0		50	0
51	0		51	0		51	2		51	1		51	1
52	0		52	2		52	0		52	0		52	0
53	0		53	0		53	1		53	0		53	2
54	0		54	0		54	0		54	3		54	0
55	1		55	3		55	0		55	0		55	0
56	0		56	1		56	0		56	3		56	0
57	1		57	0		57	0		57	0		57	0
58	0		58	0		58	1		58	0		58	0
59	0		59	1		59	0		59	0		59	1
60	0		60	3		60	0		60	1		60	0
61	2		61	0		61	1		61	0		61	0
62	0		62	0		62	0		62	1		62	4
63	0		63	0		63	0		63	0		63	1
64	0		64	0		64	1		64	0		64	1
65	0		65	0		65	0		65	0		65	3
66	0		66	0		66	3		66	0		66	0
67	0		67	3		67	0		67	0		67	3
68	0		68	2		68	0		68	0		68	0
69	0		69	0		69	3		69	0		69	2
70	0		70	0		70	0		70	0		70	0
71	0		71	0		71	0		71	3		71	3
72	0		72	0		72	1		72	2		72	0
73	0		73	0		73	0		73	3		73	0
74	0		74	3		74	0		74	4		74	1
75	0		75	2		75	0		75	0		75	1
76	0		76	0		76	0		76	1		76	1
77	0		77	0		77	0		77	0		77	0
78	0		78	0		78	0		78	3		78	3
79	0		79	0		79	0		79	0		79	2
80	0		80	0		80	0		80	2		80	0
81	0		81	0		81	1		81	2		81	0
82	0		82	1		82	2		82	1		82	0
83	0		83	2		83	1		83	0		83	0
84	0		84	0		84	0		84	2		84	0
85	1		85	0		85	1		85	1		85	0
86	0		86	3		86	0		86	2		86	0
87	0		87	0		87	0		87	4		87	0
88	0		88	0		88	0		88	0		88	3
89	0		89	0		89	0		89	0		89	0
90	1		90	0		90	1		90	0		90	0
91	0		91	0		91	0		91	0		91	0
92	1		92	0		92	0		92	1		92	0
93	0		93	4		93	0		93	2		93	0
94	1		94	3		94	0		94	1		94	2
95	1		95	2		95	0		95	0		95	3
96	0		96	0		96	0		96	0		96	1
97	0		97	0		97	0		97	0		97	0
98	0		98	0		98	0		98	2		98	2
99	0		99	0		99	0		99	3		99	1
100	0		100	3		100	0		100	0		100	0
101	0		101	0		101	0					101	0
102	0		102	1		102	0			11		102	0
103	3		103	0		103	0		%	11		103	0
104	1		104	0		104	0					104	0
105	0		105	2		105	2					105	0
106	0		106	3		106	3					106	2
107	0		107	4		107	0					107	2
108	0		108	0		108	0					108	3
109	0		109	0		109	1					109	3
110	0		110	3								110	0
111	0		111	0			3
112	0		112	0		%	2.75229						14
113	0		113	0								%	12.7273
114	0		114	0
115	0		115	0
116	0		116	2
117	0		117	4
118	0		118	0
119	0		119	0
120	0		120	0
121	0		121	0
122	0		122	1
123	0		123	2
124	0		124	2
125	0		125	1
126	0		126	0
127	0		127	0
128	0		128	3
129	0		129	0
130	0		130	3
131	0		131	2
132	0		132	1
133	0		133	2
134	1		134	3
135	1		135	0
136	1		136	1
137	0		137	0
138	0		138	0
139	0		139	0
140	0		140	1
141	1		141	3
142	3		142	0
143	0		143	0
144	2		144	0
145	0		145	1
146	0		146	0
147	0		147	3
148	0		148	0
149	0		149	1
150	0		150	4
151	0		151	0
152	0		152	1
153	0		153	0
154	0		154	0
155	0		155	0
156	0		156	0
157	0		157	0
158	0		158	3
159	0		159	1
160	0		160	2
161	0		161	0
162	0		162	0
163	0		163	0
164	1		164	2
165	0		165	3
166	0		166	0
167	0		167	0
168	0		168	0
169	0		169	3
170	0		170	1
171	0		171	0
172	0		172	0
173	0		173	1
174	0		174	1
175	0		175	1
176	0		176	0
177	0		177	3
178	0		178	2
179	0		179	0
180	0		180	3
181	0		181	1
182	3		182	0
183	2		183	0
184	0		184	0
185	0		185	0
186	1		186	3
187	0		187	0
188	0		188	0
189	0		189	0
190	0		190	0
191	0		191	0
192	0		192	0
193	0		193	0
194	0		194	0
			195	0
	4		196	8
%	2.06186		197	3
				31
			%	15.736
[truncated: 4 more columns]

## Sheet: Sup. Fig. 1 
Supplementary Fig.1c-d																															Supplementary Fig.1k
repeat 1
uns			ss			12h			15h			18h			20h			23h			26h			30h			32h				Nr 1						Nr 2						Nr 3
cells	foci		cells	foci		cells	foci		cells	foci		cells	foci		cells	foci		cells	foci		cells	foci		cells	foci		cells	foci				S 9.6	ssDNA	s 9.6 /ssDNA	siCtrl as 1			s 9.6	ssDNA	s 9.6/ssDNA	ctrl as 1			s 9.6	ssDNA	s 9.6/ssDNA	ctrl as 1
1	2		1	0		1	0		1	2		1	2		1	3		1	5		1	5		1	11		1	8			siCtrl	17669	141000	0.125312	1		siCtrl	16500	79200	0.208333	1		siCtrl	15230	125000	0.12184	1
2	0		2	0		2	0		2	1		2	0		2	7		2	1		2	4		2	6		2	4			siBRCA1	21546.6	145000	0.148597	1.18582		siBRCA1	18400	80000	0.23	1.104		siBRCA1	18800	127300	0.147683	1.2121
3	3		3	0		3	0		3	0		3	0		3	10		3	5		3	6		3	5		3	5			siXRN2	26924.7	173000	0.155634	1.24197		siXRN2	23600	86800	0.271889	1.30507		siXRN2	19210	126400	0.151978	1.24736
4	0		4	0		4	0		4	0		4	0		4	2		4	3		4	3		4	4		4	1			siTRF2	27312.4	182000	0.150068	1.19756		siTRF2	22100	76600	0.288512	1.38486		siTRF2	20100	122100	0.164619	1.35111
5	1		5	0		5	0		5	0		5	0		5	4		5	7		5	4		5	4		5	6			siCtrl + RNAse A	10514.3	253000	0.0415587	0.331642		siCtrl+RNAseA	20700	194000	0.106701	0.512165		siCtrl+RNAseA	12400	261400	0.0474369	0.389337
6	1		6	0		6	0		6	0		6	0		6	1		6	2		6	1		6	3		6	4			siBR + RNAse A	11342.4	243300	0.0466191	0.313728		siBR+RNAseA	19700	199000	0.098995	0.430413		siBR+RNAseA	12900	258400	0.0499226	0.33804
7	0		7	0		7	0		7	0		7	2		7	1		7	2		7	4		7	1		7	9			siXRN2 + RNAse A	10636.1	249000	0.0427154	0.274461		siXRN2+RNAseA	18800	189000	0.0994709	0.365851		siXRN2+RNAseA	13240	271900	0.0486944	0.320404
8	0		8	0		8	0		8	0		8	0		8	3		8	4		8	5		8	0		8	6			siTRF2 + RNAse A	12378.1	252100	0.0491	0.327185		siTRF2+RNAseA	19500	246000	0.0792683	0.274749		siTRF2+RNAseA	14500	282300	0.0513638	0.312016
9	4		9	1		9	0		9	0		9	3		9	2		9	2		9	5		9	3		9	5
10	0		10	0		10	0		10	0		10	2		10	2		10	7		10	7		10	4		10	6
11	3		11	0		11	0		11	3		11	1		11	3		11	6		11	2		11	0		11	4								siCtrl as 1
12	0		12	0		12	0		12	0		12	0		12	1		12	4		12	0		12	9		12	5								nr 1	nr 2	nr 3	average	st dev	t test
13	2		13	0		13	0		13	0		13	2		13	4		13	7		13	2		13	3		13	5							siCtrl	1	1	1	1	0
14	0		14	0		14	0		14	0		14	3		14	2		14	2		14	5		14	2		14	7							siBRCA1	1.18582	1.104	1.2121	1.16731	0.0563786	0.00679146	*
15	2		15	0		15	0		15	0		15	0		15	5		15	2		15	3		15	5		15	6							siXRN2	1.24197	1.30507	1.24736	1.2648	0.0349783	0.000195335	***
16	3		16	0		16	0		16	2		16	0		16	2		16	4		16	7		16	7		16	8							siTRF2	1.19756	1.38486	1.35111	1.31117	0.0998315	0.00569678	*
17	1		17	0		17	0		17	0		17	0		17	3		17	2		17	5		17	1		17	3							siCtrl+RNAseA	0.331642	0.512165	0.389337	0.411048	0.092199	0.000379494	***
18	3		18	0		18	0		18	0		18	2		18	2		18	2		18	3		18	3		18	4							siBR+RNAseA	0.313728	0.430413	0.33804	0.360727	0.0615619	7.46997e-05	***
19	0		19	0		19	0		19	0		19	1		19	0		19	4		19	5		19	0		19	5							siXRN2+RNAseA	0.274461	0.365851	0.320404	0.320239	0.0456951	9.10902e-06	****
20	4		20	0		20	0		20	0		20	0		20	2		20	3		20	2		20	5		20	4							siTRF2+RNAseA	0.327185	0.274749	0.312016	0.30465	0.0269829	7.25781e-05	***
21	3		21	0		21	0		21	0		21	0		21	3		21	2		21	0		21	5		21	7
22	0		22	0		22	0		22	0		22	3		22	1		22	2		22	5		22	4		22	5
23	0		23	0		23	0		23	0		23	2		23	4		23	4		23	3		23	3		23	6
24	1		24	0		24	0		24	0		24	1		24	4		24	3		24	7		24	6		24	6
25	1		25	0		25	0		25	0		25	2		25	3		25	5		25	6		25	7		25	5
26	0		26	0		26	0		26	0		26	2		26	5		26	1		26	4		26	2		26	8
27	3		27	0		27	0		27	0		27	0		27	7		27	5		27	4		27	0		27	5
28	0		28	0		28	0		28	0		28	1		28	2		28	0		28	2		28	5		28	4
29	1		29	0		29	0		29	0		29	3		29	5		29	1		29	0		29	7		29	8
30	1		30	0		30	0		30	0		30	2		30	8		30	5		30	5		30	7		30	3
31	2		31	0		31	0		31	0		31	2		31	3		31	6		31	7		31	8		31	7
32	0		32	0		32	0		32	0		32	1		32	2		32	3		32	2		32	4		32	9
33	3		33	0		33	0		33	1		33	3		33	0		33	3		33	6		33	6		33	3
34	0		34	0		34	0		34	0		34	1		34	1		34	4		34	3		34	4		34	6
35	4		35	0		35	0		35	0		35	0		35	3		35	2		35	1		35	0		35	7
36	5		36	0		36	0		36	1		36	0		36	2		36	5		36	0		36	1		36	4
37	2		37	0		37	0		37	2		37	0		37	4		37	4		37	6		37	6		37	4
38	0		38	0		38	0		38	0		38	2		38	3		38	3		38	8		38	5		38	4
39	1		39	0		39	0		39	0		39	1		39	2		39	6		39	12		39	8		39	0
40	1		40	0		40	0		40	0		40	3		40	1		40	3		40	5		40	5		40	7
41	4		41	0		41	0		41	0		41	2		41	3		41	4		41	8		41	8		41	6
42	0		42	0		42	0		42	0		42	0		42	0		42	2		42	3		42	4		42	5
43	4		43	0		43	0		43	0		43	0		43	4		43	2		43	8		43	3		43	8
44	0		44	0		44	0		44	1		44	1		44	4		44	5		44	5		44	0		44	8
45	3		45	0		45	0		45	0		45	0		45	3		45	7		45	4		45	2		45	5
46	0		46	0		46	0		46	0		46	0		46	6		46	4		46	0		46	9		46	6
47	3		47	0		47	0		47	0		47	1		47	2		47	3		47	2		47	7		47	6
48	3		48	0		48	0		48	0		48	2		48	4		48	5		48	7		48	4		48	7
49	6		49	0		49	0		49	0		49	3		49	1		49	2		49	3		49	5		49	8
50	2		50	0		50	0		50	0		50	0		50	4		50	5		50	4		50	7		50	4
average	1.64			0.02			0			0.26			1.12			3.06			3.6			4.16			4.36			5.52
repeat 2
uns			ss			12h			15h			18h			20h			23h			26h			30h			32h
cells	foci		cells	foci		cells	foci		cells	foci		cells	foci		cells	foci		cells	foci		cells	foci		cells	foci		cells	foci
1	3		1	0		1	0		1	0		1	0		1	5		1	4		1	3		1	5		1	4
2	0		2	0		2	0		2	0		2	1		2	3		2	4		2	2		2	3		2	2
3	0		3	0		3	0		3	0		3	0		3	4		3	0		3	4		3	1		3	6
4	1		4	0		4	0		4	0		4	1		4	5		4	3		4	0		4	3		4	5
5	0		5	0		5	0		5	0		5	2		5	2		5	4		5	0		5	1		5	3
6	0		6	0		6	0		6	0		6	3		6	0		6	3		6	3		6	0		6	1
7	1		7	0		7	0		7	0		7	1		7	2		7	0		7	0		7	2		7	3
8	0		8	0		8	0		8	0		8	0		8	14		8	0		8	0		8	3		8	0
9	0		9	0		9	0		9	0		9	2		9	2		9	0		9	3		9	1		9	6
10	3		10	0		10	2		10	0		10	3		10	0		10	0		10	1		10	3		10	9
11	4		11	0		11	0		11	0		11	4		11	3		11	4		11	4		11	2		11	3
12	3		12	0		12	0		12	0		12	2		12	2		12	4		12	8		12	0		12	4
13	0		13	0		13	0		13	0		13	2		13	14		13	0		13	3		13	2		13	4
14	0		14	0		14	0		14	0		14	2		14	5		14	0		14	7		14	9		14	3
15	0		15	0		15	0		15	1		15	0		15	0		15	4		15	1		15	1		15	0
16	1		16	0		16	0		16	0		16	2		16	0		16	14		16	3		16	0		16	3
17	0		17	0		17	0		17	0		17	2		17	1		17	0		17	0		17	0		17	1
18	2		18	0		18	0		18	0		18	4		18	0		18	0		18	1		18	5		18	0
19	0		19	0		19	0		19	0		19	0		19	0		19	0		19	3		19	3		19	6
20	3		20	0		20	0		20	0		20	0		20	4		20	0		20	0		20	5		20	6
21	0		21	0		21	0		21	0		21	1		21	0		21	2		21	0		21	5		21	5
22	5		22	0		22	0		22	0		22	1		22	1		22	1		22	1		22	9		22	0
23	3		23	0		23	0		23	0		23	3		23	0		23	3		23	2		23	5		23	7
24	0		24	0		24	0		24	0		24	4		24	0		24	4		24	3		24	1		24	1
25	2		25	0		25	0		25	0		25	0		25	2		25	0		25	3		25	6		25	0
26	0		26	0		26	0		26	0		26	3		26	0		26	0		26	2		26	0		26	5
27	1		27	0		27	0		27	1		27	1		27	4		27	0		27	0		27	0		27	3
28	4		28	0		28	0		28	0		28	2		28	3		28	0		28	7		28	0		28	0
29	0		29	0		29	0		29	0		29	0		29	0		29	4		29	3		29	1		29	3
30	3		30	0		30	0		30	0		30	0		30	0		30	10		30	3		30	5		30	0
31	2		31	0		31	0		31	0		31	3		31	1		31	3		31	8		31	3		31	7
32	3		32	0		32	0		32	0		32	0		32	3		32	5		32	4		32	1		32	3
33	0		33	0		33	0		33	0		33	0		33	0		33	3		33	3		33	0		33	3
34	4		34	0		34	1		34	0		34	2		34	0		34	13		34	9		34	0		34	0
35	0		35	0		35	0		35	0		35	1		35	0		35	11		35	11		35	1		35	6
36	3		36	0		36	0		36	0		36	0		36	2		36	5		36	5		36	0		36	1
37	3		37	0		37	0		37	0		37	0		37	0		37	7		37	2		37	0		37	0
38	5		38	0		38	0		38	1		38	0		38	4		38	6		38	1		38	3		38	4
39	0		39	0		39	0		39	0		39	0		39	6		39	5		39	0		39	6		39	0
40	1		40	0		40	0		40	0		40	1		40	12		40	0		40	0		40	2		40	5
41	3		41	0		41	0		41	0		41	1		41	6		41	0		41	0		41	0		41	0
42	0		42	0		42	0		42	0		42	1		42	3		42	1		42	4		42	1		42	1
43	4		43	0		43	0		43	2		43	1		43	5		43	3		43	0		43	3		43	6
44	2		44	0		44	0		44	0		44	3		44	0		44	1		44	4		44	0		44	3
45	1		45	0		45	0		45	0		45	4		45	0		45	6		45	2		45	3		45	4
46	0		46	0		46	0		46	0		46	2		46	0		46	2		46	9		46	0		46	7
47	1		47	0		47	0		47	0		47	2		47	5		47	0		47	6		47	7		47	2
48	2		48	0		48	0		48	0		48	0		48	5		48	4		48	3		48	4		48	3
49	4		49	0		49	0		49	0		49	0		49	0		49	6		49	0		49	0		49	5
50	0		50	0		50	0		50	0		50	4		50	0		50	2		50	4		50	6		50	7
51	0		51	0		51	2		51	0		51	12		51	9					51	10
52	0		52	0		52	0		52	0		52	7		52	4					52	2
53	0		53	0		53	0					53	3		53	2					53	8
54	1		54	0		54	0								54	0					54	5
55	5					55	0								55	6
56	2					56	0								56	4
						57	0								57	1
						58	0								58	2
						59	0
	1.51786			0
							0.0847458			0.0961538			1.75472			2.68966			3.02			3.14815			2.42			3.2
repeat 3
uns			ss			12h			15h			18h			20h			23h			26h			30h			32h
cells	foci		cells	foci		cells	foci		cells	foci		cells	foci		cells	foci		cells	foci		cells	foci		cells	foci		cells	foci
1	1		1	0		1	0		1	0		1	3		1	8		1	5		1	10		1	6		1	5
2	0		2	0		2	0		2	0		2	0		2	4		2	8		2	9		2	5		2	8
3	2		3	0		3	0		3	0		3	0		3	1		3	8		3	6		3	4		3	3
4	3		4	0		4	0		4	0		4	7		4	0		4	6		4	5		4	4		4	9
5	4		5	0		5	0		5	0		5	2		5	2		5	2		5	3		5	7		5	4
6	4		6	0		6	0		6	2		6	0		6	0		6	2		6	6		6	6		6	5
7	1		7	0		7	0		7	0		7	0		7	4		7	0		7	6		7	4		7	6
8	2		8	0		8	0		8	4		8	0		8	3		8	4		8	3		8	0		8	4
9	0		9	0		9	5		9	0		9	2		9	0		9	4		9	7		9	7		9	14
10	1		10	0		10	0		10	0		10	1		10	0		10	4		10	5		10	6		10	10
11	1		11	0		11	0		11	0		11	1		11	5		11	6		11	8		11	4		11	4
12	0		12	0		12	0		12	0		12	0		12	0		12	5		12	5		12	4		12	5
13	3		13	0		13	0		13	0		13	3		13	1		13	7		13	0		13	0		13	6
14	0		14	0		14	0		14	0		14	4		14	4		14	6		14	7		14	5		14	5
15	1		15	0		15	0		15	0		15	0		15	0		15	4		15	11		15	6		15	7
16	1		16	0		16	0		16	0		16	0		16	4		16	6		16	6		16	1		16	10
17	3		17	0		17	0		17	1		17	0		17	2		17	3		17	3		17	5		17	0
18	4		18	0		18	0		18	0		18	0		18	3		18	5		18	4		18	4		18	5
19	0		19	0		19	0		19	0		19	6		19	4		19	2		19	4		19	0		19	7
20	3		20	0		20	0		20	0		20	3		20	3		20	4		20	2		20	0		20	0
21	2		21	0		21	0		21	0		21	0		21	7		21	9		21	7		21	5		21	6
22	2		22	0		22	0		22	1		22	0		22	4		22	5		22	0		22	6		22	0
23	0		23	0		23	0		23	3		23	1		23	2		23	6		23	4		23	4		23	5
24	2		24	0		24	0		24	0		24	1		24	6		24	4		24	6		24	7		24	7
25	0		25	0		25	0		25	2		25	4		25	0		25	7		25	3		25	6		25	0
26	4		26	0		26	0		26	0		26	0		26	0		26	7		26	6		26	4		26	4
27	3		27	0		27	0		27	0		27	0		27	3		27	7		27	4		27	7		27	5
28	2		28	0		28	0		28	3		28	0		28	3		28	4		28	3		28	5		28	6
29	6		29	0		29	0		29	2		29	2		29	4		29	2		29	4		29	0		29	6
30	2		30	0		30	0		30	1		30	2		30	4		30	8		30	6		30	6		30	8
31	3		31	0		31	0		31	0		31	4		31	3		31	8		31	7		31	0		31	6
32	0		32	0		32	0		32	2		32	2		32	5		32	9		32	7		32	6		32	5
33	2		33	0		33	0		33	0		33	0		33	3		33	5		33	2		33	6		33	5
34	1		34	0		34	0		34	2		34	1		34	5		34	10		34	6		34	2		34	6
35	4		35	0		35	0		35	2		35	3		35	2		35	6		35	5		35	6		35	3
36	0		36	0		36	0		36	2		36	1		36	3		36	5		36	5		36	5		36	4
37	0		37	0		37	0		37	0		37	3		37	2		37	2		37	6		37	7		37	6
38	2		38	0		38	0		38	0		38	0		38	0		38	4		38	9		38	3		38	3
39	2		39	0		39	0		39	1		39	0		39	0		39	9		39	4		39	4		39	5
40	2		40	0		40	0		40	1		40	1		40	3		40	6		40	7		40	7		40	6
41	0		41	0		41	0		41	0		41	2		41	3		41	7		41	10		41	4		41	7
42	3		42	0		42	3		42	0		42	3		42	4		42	6		42	3		42	7		42	1
43	5		43	0		43	3		43	0		43	9		43	7		43	6		43	13		43	6		43	3
44	6		44	0		44	0		44	0		44	0		44	4		44	7		44	7		44	3		44	5
45	2		45	0		45	0		45	0		45	0		45	1		45	3		45	5		45	4		45	2
46	5		46	0		46	0		46	0		46	4		46	0		46	7		46	4		46	8		46	7
47	0		47	0		47	0		47	1		47	0		47	2		47	8		47	10		47	2		47	4
48	2		48	0		48	0		48	1		48	4		48	2		48	8		48	5		48	3		48	2
49	2		49	0		49	0		49	0		49	2		49	4		49	7		49	0		49	5		49	5
50	0		50	0		50	0		50	0		50	4		50	6		50	4		50	4		50	7		50	3
51	1		51	0		51	0								51	3					51	4
52	3		52	0		52	0								52	2					52	6			4.46			5.04
53	4					53	0			0.62			1.7		53	4			5.54		53	5
54	1					54	0								54	6					54	8
						55	0								55	5
						56	0								56	0						5.46296
						57	0								57	3
	1.98148			0		58	0								58	7
						59	0								59	5
						60	0								60	6
						61	0								61	5
																3.04918
							0.180328
	average number of foci
uns	1.71311
ss	0.00666667
12	0.0883579
15	0.325385
18	1.52491
20	2.93295
23	4.05333
26	4.25704
30	3.74667
32	4.58667

## Sheet: Sup. Fig. 2
Supplementary Fig.2e-f
	≥5 yH2AX-telomere foci
nr 1					nr 2					nr 3
shBRCA1		shBRCA1+dox			shBRCA1		shBRCA1+dox			shBRCA1		shBRCA1+dox
spread	yH2AX-telomere foci	spread	yH2AX-telomere foci		spread	yH2AX-telomere foci	spread	yH2AX-telomere foci		spread	yH2AX-telomere foci	spread	yH2AX-telomere foci
1	2	1	3		1	1	1	2		1	1	1	3
2	2	2	3		2	1	2	2		2	1	2	3				nr 1	nr 2	nr 3	average	st dev	t test
3	1	3	2		3	2	3	5		3	1	3	6			shBRCA1	6.25	9.09091	6.66667	7.33586	1.53413
4	3	4	1		4	1	4	4		4	2	4	2			shBRCA1+dox	15.625	15.1515	13.3333	14.7033	1.2098	0.00283879	**
5	4	5	2		5	0	5	1		5	4	5	1
6	2	6	3		6	0	6	0		6	2	6	0
7	0	7	4		7	2	7	6		7	0	7	5
8	0	8	5		8	0	8	3		8	3	8	2
9	2	9	0		9	4	9	3		9	2	9	3
10	0	10	1		10	2	10	1		10	3	10	0
11	4	11	2		11	5	11	0		11	4	11	3
12	5	12	0		12	3	12	4		12	1	12	4
13	1	13	6		13	2	13	2		13	5	13	1
14	0	14	2		14	6	14	1		14	2	14	2
15	2	15	3		15	2	15	1		15	1	15	4
16	2	16	1		16	0	16	3		16	0	16	6
17	4	17	4		17	0	17	5		17	3	17	0
18	0	18	0		18	1	18	0		18	2	18	1
19	1	19	2		19	2	19	3		19	1	19	2
20	2	20	7		20	1	20	2		20	4	20	3
21	3	21	3		21	4	21	2		21	0	21	4
22	0	22	0		22	3	22	4		22	3	22	2
23	5	23	2		23	5	23	1		23	4	23	4
24	2	24	1		24	0	24	0		24	2	24	5
25	1	25	5		25	3	25	2		25	1	25	2
26	0	26	0		26	4	26	6		26	2	26	4
27	2	27	2		27	2	27	2		27	0	27	1
28	4	28	1		28	3	28	3		28	3	28	3
29	2	29	4		29	3	29	3		29	4	29	0
30	1	30	3		30	3	30	1		30	5	30	2
31	0	31	5		31	2	31	5
32	2	32	0		32	1	32	0
					33	0	33	3
	2		5
%	6.25		15.625			3		5			2		4
					%	9.09091		15.1515		%	6.66667		13.3333
Supplementary Fig.2g-h
	≥5 yH2AX-telomere foci
nr 1				nr 2				nr 3
	ctrl	siXRN2			ctrl	siXRN2			ctrl	siXRN2
1	1	5		1	0	2		1	5	4
2	0	2		2	2	4		2	2	3
3	1	4		3	2	1		3	3	2			nr 1	nr 2	nr 3	average	st dev	t test
4	3	0		4	4	0		4	1	7		ctrl	10	16.6667	13.3333	13.3333	3.33333
5	2	6		5	1	5		5	1	5		siXRN2	26.6667	26.6667	30	27.7778	1.9245	0.00289001	**
6	7	6		6	2	2		6	0	6
7	8	1		7	5	6		7	4	3
8	2	2		8	3	3		8	5	2
9	2	6		9	5	1		9	3	2
10	4	7		10	1	7		10	3	1
11	3	5		11	0	3		11	2	5
12	0	3		12	1	2		12	0	4
13	1	3		13	1	0		13	0	5
14	2	5		14	2	0		14	1	0
15	0	0		15	4	2		15	4	6
16	0	4		16	3	5		16	6	2
17	2	3		17	5	7		17	5	1
18	3	2		18	7	3		18	4	2
19	2	4		19	2	3		19	3	0
20	10	0		20	1	3		20	2	6
21	0	4		21	0	6		21	0	5
22	1	2		22	2	1		22	1	2
23	0	2		23	4	0		23	1	1
24	0	3		24	4	2		24	4	0
25	3	1		25	7	6		25	3	3
26	2	0		26	1	0		26	2	5
27	1	5		27	0	3		27	1	1
28	4	2		28	0	2		28	0	0
29	3	4		29	2	5		29	1	4
30	1	2		30	3	3		30	1	2
	3	8			5	8			4	9
%	10	26.6667		%	16.6667	26.6667		%	13.3333	30

## Sheet: Sup. Fig. 3
		Supplementary Fig.3g-h							Supplementary Fig.3i-j						Supplementary Fig.3l-m
U2OS	replicates 1+2+3			HME	replicates 1+2+3				U2OS	no RH		RH			HME RIP BRCA1
cells	no RH	RH		cells	no RH	RH			cells	TERRA-BRCA-PML	TERRA-BRCA1	TERRA-BRCA-PML	TERRA-BRCA1		nr 1
1	1	0		1	0	0			1	0	0	1	0			input	ip	IP/input
2	0	2		2	0	0			2	0	0	1	1		ss	30600	473000	15.4575
3	2	1		3	1	0			3	1	1	0	0		12	168000	376000	2.2381
4	1	0		4	0	2			4	3	0	2	0		15	54300	440000	8.10313
5	0	0		5	1	1			5	2	0	0	0		18	88700	200000	2.25479
6	1	2		6	0	0			6	0	0	0	0		20	147000	564000	3.83673
7	0	1		7	1	0			7	1	1	0	0		23	150000	541000	3.60667
8	0	0		8	0	0			8	0	0	4	0		26	221000	506000	2.28959
9	0	0		9	0	0			9	0	0	0	0		30	223000	544000	2.43946
10	1	0		10	0	1			10	1	1	0	0
11	0	0		11	3	0			11	0	0	2	0
12	1	0		12	2	0			12	0	0	0	0		nr 2						IP/input
13	2	0		13	1	0			13	1	0	3	1			input	ip	IP/input			average	st dev
14	0	0		14	0	0			14	0	0	1	0		ss	25100	343000	13.6653		ss	14.4928	0.903949
15	3	1		15	0	0			15	2	1	0	0		12	89400	256000	2.86353		12	2.45636	0.352931
16	0	1		16	2	0			16	0	0	2	0		15	32100	314000	9.78193		15	8.95289	0.839592
17	1	0		17	0	0			17	1	0	0	0		18	53400	175000	3.27715		18	3.74495	1.77102
18	2	0		18	0	0			18	1	0	1	0		20	61700	314000	5.08914		20	5.41057	1.75674
19	0	0		19	1	0			19	6	0	0	0		23	65100	321000	4.93088		23	5.09702	1.57999
20	0	1		20	0	1			20	7	0	0	0		26	105300	354000	3.36182		26	3.51224	1.30437
21	1	0		21	2	1			21	0	0	2	0		30	108200	382200	3.53235		30	3.4501	0.972132
22	0	1		22	0	0			22	0	0	0	0
23	1	0		23	1	0			23	0	1	2	0
24	0	0		24	0	0			24	1	0	0	0
25	0	0		25	0	0			25	2	0	2	0		nr 3
26	1	0		26	1	0			26	2	0	0	0			input	ip	IP/input
27	0	0		27	0	0			27	0	0	1	0		ss	28700	412000	14.3554
28	1	0		28	0	1			28	0	0	1	0		12	103200	234000	2.26744
29	0	3		29	0	0			29	3	0	0	0		15	34100	306000	8.97361
30	3	0		30	2	0			30	0	0	1	1		18	37700	215000	5.70292
31	0	2		31	0	0			31	1	1	3	0		20	41200	301000	7.30583
32	2	0		32	3	0			32	0	0	0	0		23	49900	337000	6.75351
33	1	2		33	0	0			33	2	0	0	0		26	74100	362000	4.88529
34	4	1		34	0	0			34	0	0	3	0		30	89300	391000	4.3785
35	0	0		35	1	0			35	0	0	1	0
36	0	0		36	1	0			36	4	0	2	0
37	0	0		37	3	0			37	3	1	1	0		Supplementary Fig.3k
38	5	0		38	0	0			38	1	0	0	0		HME BRCA1 expression IP					uns as 1
39	0	0		39	2	0			39	2	0	0	0			nr 1	nr 2	nr 3	average	nr 1	nr 2	nr 3	average	st dev
40	0	0		40	0	1			40	0	0	1	0		uns	2710	2310	2400	2473.33	1	1	1	1	0
41	1	0		41	0	0			41	2	1	0	1		ss	151	340	500	330.333	0.0557196	0.147186	0.208333	0.13708	0.0768072
42	0	0		42	0	1			42	3	0	2	0		12	540	1490	3700	1910	0.199262	0.645022	1.54167	0.795317	0.683706
43	1	0		43	1	0			43	5	0	0	0		15	1720	2120	6100	3313.33	0.634686	0.917749	2.54167	1.3647	1.02906
44	0	0		44	0	2			44	0	0	0	0		18	19500	20300	23300	21033.3	7.19557	8.78788	9.70833	8.56393	1.27126
45	2	0		45	1	0			45	0	0	2	0		20	5000	8100	7600	6900	1.84502	3.50649	3.16667	2.83939	0.877756
46	0	0		46	0	0			46	2	0	1	0		23	395	7400	4200	3998.33	0.145756	3.20346	1.75	1.69974	1.52947
47	3	0		47	2	0			47	1	0	2	0		26	358	5100	3600	3019.33	0.132103	2.20779	1.5	1.27997	1.05519
48	0	0		48	7	0			48	0	0	0	0		30	2820	6900	4100	4606.67	1.04059	2.98701	1.70833	1.91198	0.989062
49	0	0		49	2	0			49	0	0	1	0
50	0	0		50	0	0			50	3	1	0	0
51	5	0		51	0	0			51	0	0	0	0
52	2	0		52	0	0			52	1	0	1	0		Supplementary Fig.3n-o
53	0	0		53	1	0			53	5	2	0	1
54	1	0		54	0	0			54	0	1	1	0		HME RIP BRCA1 -/+ RH
55	0	0		55	1	0			55	1	0	0	0			densitometry values					RIP+/RIP ratio			RIP+/RIP ratio
56	4	2		56	0	0			56	3	0	2	0			nr 1	nr 2	nr 3	average	st dev	nr 1	nr 2	nr 3	average
57	2	3		57	2	0			57	0	0	0	0		uns	95700	82000	76200	84633.3	10013.2	0.84953	0.954878	0.724409	0.842939
58	0	0		58	0	0			58	6	0	4	0		ss	89400	78100	70120	79206.7	9687.52	0.8434	0.923175	0.743012	0.836529
59	4	0		59	0	1			59	0	0	0	0		12	85000	75300	65200	75166.7	9900.67	0.135294	0.310757	0.212423	0.219491
60	0	1		60	1	0			60	0	1	2	1		15	124000	105000	132100	120367	13910.5	0.468548	0.515238	0.545799	0.509862
61	0	0		61	0	0			61	4	0	0	0		18	18300	37400	41700	32466.7	12455.7	0.0470492	0.248663	0.254197	0.183303
62	1	0		62	3	0			62	0	0	1	0		20	120700	110600	113500	114933	5200.32	0.0555924	0.197107	0.188546	0.147082
63	0	1		63	0	0			63	1	0	0	0		23	174000	124800	152300	150367	24656.9	0.252299	0.217147	0.280368	0.249938
64	2	0		64	0	0			64	1	0	1	0		26	170000	132400	157400	153267	19137.7	0.392353	0.223565	0.267471	0.294463
65	3	0		65	1	1			65	0	1	0	0		30	116000	98700	111700	108800	9007.22	0.0855172	0.104357	0.195166	0.128346
66	5	0		66	0	3			66	2	0	2	0		uns+	81300	78300	55200	71600	14281.8
67	5	1		67	0	0			67	0	0	0	0		ss+	75400	72100	52100	66533.3	12608.1
68	0	2		68	1	0			68	3	0	1	0		12+	11500	23400	13850	16250	6302.58
69	1	0		69	0	0			69	0	0	3	0		15+	58100	54100	72100	61433.3	9451.63
70	0	0		70	0	0			70	2	0	1	1		18+	861	9300	10600	6920.33	5287.64
71	0	1		71	0	0			71	4	0	1	0		20+	6710	21800	21400	16636.7	8599.07
72	1	0		72	0	0			72	0	0	0	0		23+	43900	27100	42700	37900	9372.3
73	0	0		73	2	0			73	0	0	0	0		26+	66700	29600	42100	46133.3	18876
74	3	0		74	1	0			74	8	0	0	0		30+	9920	10300	21800	14006.7	6751.9
75	0	0		75	0	0			75	0	1	1	0
76	0	0		76	0	0			76	1	0	0	0
77	2	0		77	0	1			77	0	0	0	0
78	0	1		78	1	0			78	3	1	0	0
79	2	0		79	0	0			79	0	0	1	0
80	0	0		80	0	0			80	0	0	3	0
81	0	0		81	2	0			81	4	0	0	0
82	6	1		82	0	0			82	0	0	0	0
83	0	2		83	0	0			83	1	0	0	0
84	1	0		84	0	1			84	0	1	1	0
85	0	0		85	1	0			85	5	0	0	1
86	3	0		86	1	0			86	0	0	0	0
87	0	0		87	0	0			87	4	0	0	0
88	0	0		88	0	0			88	0	0	2	0
89	1	0		89	1	1			89	0	0	0	0
90	0	0		90	0	0			90	3	1	0	0
91	1	2		91	0	0			91	1	0	1	0
92	0	1		92	3	0			92	2	0	0	0
93	7	0		93	0	1			93	0	0	1	0
94	3	0		94	0	0			94	1	0	0	0
95	0	1		95	0	0			95	0	0	3	0
96	0	0		96	2	1			96	6	0	0	0
97	4	0		97	0	0			97	0	0	1	0
98	0	0		98	0	0			98	3	1	2	0
99	1	0		99	0	1			99	0	0	2	1
100	0	0		100	1	1			100	4	0	1	0
101	1	0		101	0	0			101	0	1	0	0
102	0	0		102	1	0			102	0	0	0	0
103	0	0		103	0	0			103	4	0	1	1
104	0	0		104	0	0			104	0	0	2	0
105	1	0		105	1	0			105	1	1	1	0
106	0	0		106	0	0			106	1	0	1	0
107	1	0		107	0	1			107	6	0	0	0
108	0	0		108	1	0			108	0	0	0	0
109	2	0		109	1	0			109	0	0	3	0
110	0	0		110	0	0			110	3	0	0	0
111	4	1		111	0	1			111	1	0	0	0
112	0	1		112	1	0			112	0	0	0	0
113	4	0		113	0	0			113	4	0	1	1
114	0	0		114	0	0			114	1	0	0	0
115	0	0		115	2	1			115	3	0	1	0
116	1	0		116	0	1			116	0	0	1	0
117	0	1		117	0	0			117	0	1	0	0
118	1	1		118	1	0			118	2	0	0	0
119	0	0		119	0	0			119	0	0	2	0
120	0	0		120	0	0			120	0	0	1	0
121	2	0		121	3	1			121	5	0	1	0
122	3	0		122	0	0			122	1	0	0	0
123	0	0		123	0	0			123	0	0	0	0
124	3	0		124	2	0			124	3	0	4	1
125	0	1		125	1	1			125	2	0	0	0
126	0	0		126	0	1			126	0	1	1	0
127	3	0		127	0	0			127	1	0	0	0
128	0	0		128	1	0			128	0	0	0	0
129	4	1		129	0	0			129	4	1	2	0
130	0	0		130	0	0			130	0	0	0	0
131	1	0		131	1	0			131	5	0	0	0
132	1	0		132	1	1			132	2	0	2	0
133	0	0		133	0	0			133	0	0	0	0
134	2	0		134	0	0			134	3	0	0	1
135	0	5		135	2	0			135	0	0	2	0
136	1	2		136	0	1			136	0	0	0	0
137	0	1		137	0	0			137	2	0	0	0
138	4	3		138	0	1			138	1	1	2	0
139	1	0		139	1	0			139	0	0	1	1
140	1	0		140	0	0			140	4	0	1	0
141	10	0		141	0	0			141	1	0	2	0
142	5	0		142	3	0			142	0	0	0	0
143	1	0		143	0	1			143	0	0	0	0
144	0	0		144	0	1			144	4	0	0	0
145	0	0		145	1	0			145	2	0	0	0
146	3	0		146	0	0			146	1	1	1	1
147	0	0		147	0	0			147	0	0	2	0
148	3	0		148	3	0			148	3	0	1	0
149	0	0		149	2	1			149	0	0	1	0
150	0	0		150	1	0			150	1	0	0	0
151	2	0		151	0	0
152	0	0		152	0	1			average	1.42	0.173333	0.806667	0.1
153	4	0		153	0	1			t test		4.05597e-15	0.000312434	0.072475
154	6	0		154	2	0							ns
155	0	1		155	0	0
156	0	0		156	0	0
157	4	0		157	0	3
158	0	0		158	1	0
159	3	0		159	0	0
160	3	0		160	0	0
161	2	0		161	0	0
162	3	0		162	0	2
163	2	0		163	2	0
164	0	0		164	0	0
165	3	0		165	0	0
166	2	0		166	0	0
167	2	0		167	1	1
168	2	2		168	0	0
169	0	0		169	0	1
170	0	1		170	0	0
171	4	0		171	1	0
172	0	0		172	1	1
173	3	0		173	0	0
174	0	0		174	0	0
175	0	0		175	0	0
176	1	0		176	2	1
177	0	0		177	0	0
178	0	0		178	0	0
179	0	0		179	3	2
180	1	0		180	0	0
181	0	1		181	0	0
182	5	3		182	0	0
183	0	0		183	0	1
184	0	0		184	0	0
185	1	1		185	2	0
186	0	0		186	3	0
187	0	1		187	2	0
188	0	0		188	0	1
189	1	1		189	0	0
190	0	0		190	1	0
191	1	0		191	0	0
192	4	0		192	0	1
193	0	0		193	2	0
194	1	1		194	0	0
195	3	2		195	0	0
196	0	0		196	0	2
197	0	0		197	1	0
198	5	4		198	0	0
199	0	0		199	0	0
200	6	1		200	0	0
201	0	0
202	1	0		no RH vs RH
203	4	1		average	0.6	0.27
204	0	0		t test		4.3215e-05
205	0	0
206	0
207	1
208	1
209	0			U2OS vs HME	t test	4.02268e-06
210	1
211	4
212	0
213	0
214	0
215	1
216	3
217	0
218	3
219	0
220	0
221	3
222	0
223	1
224	13
no RH vs RH
average	1.26786	0.360976
t test		1.20545e-10

## Sheet: Sup. Fig. 4
Supplementary Fig.4b-c
										Supplementary Fig.4j
	nr1	nr2	nr3	average	st dev	t test
shBRCA1	7.64283e+06	1.32504e+07	6.5885e+06	9.16057e+06	3.58091e+06						TERRA			TERRA/GAPDH			0h as 1
shBRCA1+dox	3.10117e+07	2.85943e+07	3.44329e+07	3.13463e+07	2.93363e+06	0.00115009	**				nr 1	nr 2	nr 3	nr 1	nr 2	nr 3	nr 1	nr 2	nr 3	average	st dev	half-life	t test
										siCtrl 0h	592000	1060000	129000	32.1739	57.6087	17.2	1	1	1	1	0	3.07929
Supplementary Fig.4e										siCtrl 2h	207000	633000	92200	21.8124	32.4782	11.2852	0.677954	0.563772	0.656116	0.632614	0.0606103
										siCtrl 4h	185000	212000	109200	17.2897	19.8131	6.78261	0.537383	0.343925	0.394338	0.425215	0.100357
	nr1	nr2	nr3							siCtrl 6h	91000	140000	60600	12.7451	19.6078	3.7875	0.396131	0.340363	0.220203	0.318899	0.0899064
7p	2^(-DDCt)	2^(-DDCt)	2^(-DDCt)	average	t test					siBRCA1 0h	807000	742000	172000	71.4159	65.6637	7.41379	1	1	1	1	0	3.18249
ctrl	1	1	1	1						siBRCA1 2h	803000	737000	81900	48.3735	44.3976	6.44882	0.677349	0.676136	0.869841	0.741108	0.111487		0.212757	ns
ctrl+	1.27322	1.30226	1.11495	1.23014	0.0167598	*				siBRCA1 4h	390000	639000	55000	21.4286	35.1099	5	0.300053	0.534692	0.674419	0.503055	0.189177		0.563145	ns
siB	1.30425	1.37795	1.794	1.49207	0.0320502	*				siBRCA1 6h	561000	650000	28900	23.4728	27.1967	2.34959	0.328677	0.414181	0.316922	0.35326	0.0530853		0.599156	ns
siB+	1.94882	1.65653	1.98001	1.86179	0.00111684	**
											GAPDH
											nr 1	nr 2	nr 3
9p	2^(-DDCt)	2^(-DDCt)	2^(-DDCt)	average	t test					siCtrl 0h	18400	18400	7500
ctrl	1	1	1	1						siCtrl 2h	9490	19490	8170
ctrl+	1.0537	0.944671	0.629245	0.875873	0.384629	ns				siCtrl 4h	10700	10700	16100
siB	2.47806	3.6447	1.69374	2.6055	0.0472187	*				siCtrl 6h	7140	7140	16000
siB+	0.819802	1.17157	0.741034	0.910803	0.537292	ns				siBRCA1 0h	11300	11300	23200
										siBRCA1 2h	16600	16600	12700
										siBRCA1 4h	18200	18200	11000
XpYp	2^(-DDCt)	2^(-DDCt)	2^(-DDCt)	average	t test					siBRCA1 6h	23900	23900	12300
ctrl	1	1	1	1
ctrl+	0.331095	1.10292	1.56845	1.00082	0.99829	ns				Supplementary Fig.4n
siB	1.65784	3.25223	2.07605	2.3287	0.049621	*
siB+	0.339678	1.3306	0.708439	0.792904	0.51345	ns				U2OS	% input
										61 BAM	nr 1	nr 2	nr 3	average	st dev	t test
										siCtrl beads	0.00502799	0.00273017	0.00139553	0.00305123	0.00183739
15q	2^(-DDCt)	2^(-DDCt)	2^(-DDCt)	average	t test					siBRCA1 beads	0.00865679	0.00213222	0.00368869	0.0048259	0.00461356
ctrl	1	1	1	1						DNMT3B siCtrl	0.0236531	0.0235353	0.0215828	0.0229237	8.33365e-05
ctrl+	1.12286	1.18438	1.08609	1.13111	0.0102389	*				DNMT3B siBRCA1	0.0154666	0.015819	0.0157954	0.0156937	0.000249198	0.000445279	***
siB	1.83168	1.65252	1.58591	1.69003	0.000713024	***				DNMT1 siCtrl	0.0946005	0.0942727	0.0632394	0.0840375	0.0180125
siB+	0.787166	0.961414	0.906107	0.884895	0.0887121	ns				DNMT1 siBRCA1	0.0880077	0.0795631	0.049565	0.0723786	0.0202033	0.497086	ns
										61 Sau	nr 1	nr 2	nr 3	average	st dev	t test
17q	2^(-DDCt)	2^(-DDCt)	2^(-DDCt)	average	t test					siCtrl beads	0.00230402	0.00432505	0.00249343	0.00304083	0.00111619
ctrl	1	1	1	1						siBRCA1 beads	0.00463495	0.00245638	0.00523478	0.0041087	0.00146204
ctrl+	0.421868	0.943008	0.941754	0.768877	0.253662	ns				DNMT3B siCtrl	0.0301253	0.0259373	0.0237598	0.0266075	0.00323523
siB	2.29332	1.99012	1.26388	1.84911	0.0498133	*				DNMT3B siBRCA1	0.0149738	0.0158108	0.0143735	0.0150527	0.000721906	0.00379456	**
siB+	0.88242	0.951066	0.686459	0.839982	0.113699	ns				DNMT1 siCtrl	0.11399	0.0943489	0.0711582	0.0931656	0.0214402
										DNMT1 siBRCA1	0.117939	0.084685	0.0586031	0.0870756	0.02974	0.787863	ns
10q	2^(-DDCt)	2^(-DDCt)	2^(-DDCt)	average	t test					29 BAM	nr 1	nr 2	nr 3	average	st dev	t test
ctrl	1	1	1	1						siCtrl beads	0.00878033	0.00419017	0.00245819	0.0051429	0.00326698
ctrl+	0.834877	0.898854	0.661053	0.798262	0.04689	*				siBRCA1 beads	0.00143741	0.00137822	0.00429017	0.0023686	0.00166439
siB	1.83212	2.24293	1.50193	1.85899	0.0160259	*				DNMT3B siCtrl	0.0312523	0.0249296	0.0276338	0.0279386	0.00317236
siB+	0.813552	1.94744	0.535204	1.09873	0.830391	ns				DNMT3B siBRCA1	0.0149005	0.0120966	0.0191428	0.01538	0.00354748	0.0102555	*
										DNMT1 siCtrl	0.126142	0.102783	0.107383	0.112103	0.0123743
										DNMT1 siBRCA1	0.120517	0.110392	0.0914595	0.107456	0.0147494	0.697396	ns
17p	2^(-DDCt)	2^(-DDCt)	2^(-DDCt)	average	t test
ctrl	1	1	1	1						29 Sau	nr 1	nr 2	nr 3	average	st dev	t test
ctrl+	0.932737	1.08151	0.77262	0.928957	0.470321	ns				siCtrl beads	0.0017724	0.00803077	0.00315967	0.00432095	0.00328682
siB	0.887814	0.736577	0.824382	0.816258	0.0138005	*				siBRCA1 beads	0.00336062	0.0055435	0.00682091	0.00524168	0.00174978
siB+	0.945196	0.963709	0.852233	0.920379	0.082166	ns				DNMT3B siCtrl	0.0376063	0.0285028	0.0300357	0.0320482	0.00487404
										DNMT3B siBRCA1	0.0248062	0.0198266	0.017747	0.0207933	0.0036275	0.0326351	*
										DNMT1 siCtrl	0.122029	0.142592	0.0896168	0.118079	0.0267075
XqYq	2^(-DDCt)	2^(-DDCt)	2^(-DDCt)	average	t test					DNMT1 siBRCA1	0.126667	0.132624	0.0818433	0.113711	0.0277589	0.853879	ns
ctrl	1	1	1	1
ctrl+	1.69736	1.29801	1.0991	1.36483	0.106746	ns
siB	0.913338	0.909002	0.967056	0.929799	0.0197745	*
siB+	1.11	1.10891	1.24897	1.15596	0.0284764	*
Supplementary Fig.4f-g
	TERRA/18S densitometry values					ctrl as 1
	nr 1	nr 2	nr 3	average	st dev	nr 1	nr 2	nr 3	average	st dev
ctrl	1.36957	1.544	0.472414	1.12866	0.574979	1	1	1	1	0
ctrl+	0.591111	1	0.374545	0.655219	0.317617	0.431605	0.647668	0.792833	0.624036	0.18177	0.0231163	*
siSETX	1.86937	2.49167	0.745192	1.70208	0.885174	1.36494	1.61377	1.57741	1.51871	0.134405	0.00520887	*
siSETX+	1.30698	1.40992	0.634186	1.11703	0.421308	0.9543	0.913159	1.34244	1.06997	0.236863	0.764293	ns
siXRN2	5.10516	5.76719	2.99746	4.62327	1.44638	3.72758	3.73523	6.34499	4.6026	1.50896	0.02934	*
siXRN2+	4.78406	5.06589	1.98867	3.94621	1.70112	3.49312	3.28102	4.2096	3.66125	0.486586	0.0123613	*
Supplementary Fig.4h
		nr1	nr2	nr3
7p		2^(-DDCt)	2^(-DDCt)	2^(-DDCt)	average	t test
	ctrl	1	1	1	1
	siBRCA1	1.30425	1.22952	1.37795	1.30391	0.00208663	**
	siSETX	2.80841	1.6038	1.77985	2.06402	0.047226	*
	siXRN2	1.14145	1.15116	1.13891	1.14384	2.70873e-06	****
9p		2^(-DDCt)	2^(-DDCt)	2^(-DDCt)	average	t test
	ctrl	1	1	1	1
	siBRCA1	2.54374	2.47806	3.6447	2.88883	0.00753556	*
	siSETX	1.78776	1.4134	2.34753	1.84956	0.0351852	*
	siXRN2	2.18327	1.90621	1.46584	1.85177	0.0151265	*
XpYp		2^(-DDCt)	2^(-DDCt)	2^(-DDCt)	average	t test
	ctrl	1	1	1	1
	siBRCA1	2.11846	1.65784	3.25223	2.34284	0.0471265	*
	siSETX	2.95515	1.69026	4.04036	2.89526	0.0492651	*
	siXRN2	1.5369	1.47829	2.24664	1.75394	0.0379062	*
15q		2^(-DDCt)	2^(-DDCt)	2^(-DDCt)	average	t test
	ctrl	1	1	1	1
	siBRCA1	1.83168	1.30042	1.65252	1.59487	0.0189054	*
	siSETX	1.75261	1.66901	2.15066	1.85742	0.00447741	**
	siXRN2	1.84949	1.45012	1.32108	1.54023	0.0273655	*
17q		2^(-DDCt)	2^(-DDCt)	2^(-DDCt)	average	t test
	ctrl	1	1	1	1
	siBRCA1	2.29332	2.01979	1.92012	2.07774	0.000642366	**
	siSETX	2.81749	1.79401	1.81121	2.1409	0.0279875	*
	siXRN2	3.29474	1.92957	1.89557	2.37329	0.0407362	*
10q		2^(-DDCt)	2^(-DDCt)	2^(-DDCt)	average	t test
	ctrl	1	1	1	1
	siBRCA1	1.23212	1.64293	1.50193	1.45899	0.0189647	*
	siSETX	1.88722	1.49868	1.72582	1.70391	0.00334905	**
	siXRN2	1.33129	1.87627	1.62477	1.61078	0.017864	*
17p		2^(-DDCt)	2^(-DDCt)	2^(-DDCt)	average	t test
	ctrl	1	1	1	1
	siBRCA1	0.887814	0.906577	0.824382	0.872924	0.00693458	*
	siSETX	0.808956	0.639636	0.765455	0.738016	0.00669574	*
	siXRN2	0.842924	0.641839	0.74338	0.742715	0.0114026	*
XqYq		2^(-DDCt)	2^(-DDCt)	2^(-DDCt)	average	t test
	ctrl	1	1	1	1
	siBRCA1	0.913338	0.979002	0.927056	0.939799	0.0395337	*
	siSETX	0.853497	0.720852	0.922486	0.832278	0.0471161	*
	siXRN2	0.729348	0.850347	0.798196	0.792631	0.00408298	**

## Sheet: Sup. Fig. 5
Supplementary Fig.5e
											Supplementary Fig.5g
DRIP	% INP
61 Bam	Nr 1	Nr 2	average									% INP
ctrl	0.00202993	0.0015497	0.00178981								61 Bam	Nr 1	Nr 2	Nr 3	average	st dev	t test
siB	0.00452719	0.00488843	0.00470781								siB + B1-WT	0.0102393	0.0120179	0.0114524	0.0112365	0.000908779
WT	0.00288766	0.00170435	0.002296								siB + B1-delta	0.0160635	0.01223	0.0143546	0.014216	0.00192049	0.0720639	ns
delta	0.00334203	0.00277556	0.0030588								siB + B1-mut	0.0114071	0.00980367	0.0132534	0.0114881	0.0017263	0.834224	ns
mut	0.00310905	0.00252937	0.00281921
ctrl +	0.00132015	0.00111406	0.0012171
siB +	0.000373911	0.00187968	0.0011268									% INP
WT +	0.000797568	0.00126187	0.00102972								61 Sau	Nr 1	Nr 2	Nr 3	average	st dev	t test
delta +	0.00229131	0.000988803	0.00164006								siB + B1-WT	0.0113337	0.0100861	0.0124557	0.0112918	0.0011854
mut +	0.000598433	0.0010505	0.000824468								siB + B1-delta	0.0123288	0.0145411	0.0135242	0.0134647	0.00110737	0.0811338	ns
											siB + B1-mut	0.0119235	0.00868676	0.0102544	0.0102882	0.00161864	0.435139	ns
	% INP
61 Sau	Nr 1	Nr 2	average									% INP
ctrl	0.000887611	0.000509302	0.000698456								telomeric repeats	Nr 1	Nr 2	Nr 3	average	st dev	t test
siB	0.0031074	0.002912	0.0030097								siB + B1-WT	0.015083	0.0150525	0.0142536	0.0147964	0.000470292
WT	0.00169976	0.000423158	0.00106146								siB + B1-delta	0.0210608	0.0205967	0.0192435	0.0203003	0.000944213	0.000830508
delta	0.0021797	0.00188891	0.00203431								siB + B1-mut	0.0175976	0.0190445	0.0182536	0.0182986	0.000724511	0.00216569
mut	0.00179837	0.00113129	0.00146483
ctrl +	0.00128992	0.000276184	0.000783053
siB +	0.000204611	0.000699097	0.000451854
WT +	0.00068274	0.000390075	0.000536407
delta +	0.00174258	0.00037906	0.00106082								Supplementary Fig.5j		HR assay
mut +	0.000428827	0.000274074	0.000351451
											nr 1	GFP	GFP+RFP	just RFP	GFP	RFP	GFP/RFP
	% INP										siCtrl	1.6	15.9	33	17.5	48.9	0.357873
29 Bam	Nr 1	Nr 2	average								siBRCA1	0.1	3.5	33.9	3.6	37.4	0.0962567
ctrl	0.00121188	0.000267459	0.00073967								siB + B1-WT	1.6	5.4	13.9	7	19.3	0.362694
siB	0.00331392	0.00355621	0.00343506								siB + B1-delta	1.6	2.5	10.6	4.1	13.1	0.312977
WT	0.00213756	0.00130602	0.00172179								siB + B1-mut	1.4	2.2	12.8	3.6	15	0.24
delta	0.00252279	0.00217693	0.00234986
mut	0.00240485	0.0020345	0.00221968																	nr 1	nr 2	nr 3
ctrl +	0.00127247	0.00103317	0.00115282								nr 2	GFP	GFP+RFP	just RFP	GFP	RFP	GFP/RFP			ctrl as 1			average	st dev	t test
siB +	#DIV/0!	0.00240392	#DIV/0!								siCtrl	0.1	6.8	71.5	6.9	78.3	0.0881226		siCtrl	1	1	1	1	0
WT +	0.00104328	0.00104768	0.00104548								siBRCA1	0.2	1.6	41.9	1.8	43.5	0.0413793		siBRCA1	0.268969	0.469565	0.316841	0.351792	0.104766	0.000429667		vs WT-BRCA1
delta +	0.00169479	0.000740876	0.00121783								siB + B1-WT	0.5	0.5	10	1	10.5	0.0952381		siB + B1-WT	1.01347	1.08075	1.36231	1.15217	0.185062	0.227486	ns
mut +	0.00162917	0.000974011	0.00130159								siB + B1-delta	0.5	0.6	12.3	1.1	12.9	0.0852713		siB + B1-delta	0.874547	0.967644	1.29143	1.04454	0.218823	0.742209	ns	0.550843	ns
											siB + B1-mut	0.5	0.5	11.2	1	11.7	0.0854701		siB + B1-mut	0.670629	0.9699	0.963009	0.867846	0.17083	0.251327	ns	0.122201	ns
	% INP
29 Sau	Nr 1	Nr 2	average
ctrl	0.00107874	0.000707024	0.000892882								nr 3	GFP	GFP+RFP	just RFP	GFP	RFP	GFP/RFP
siB	0.00349015	0.00323897	0.00336456								siCtrl	0.1	5.4	71.4	5.5	76.8	0.0716146
WT	0.00164057	0.000748268	0.00119442								siBRCA1	0.1	1.3	60.4	1.4	61.7	0.0226904
delta	0.00218653	0.00155246	0.00186949								siB + B1-WT	1.6	1.6	31.2	3.2	32.8	0.097561
mut	0.00204739	0.00147863	0.00176301								siB + B1-delta	1.2	2	32.6	3.2	34.6	0.0924855
ctrl +	0.00155044	4.93372e-05	0.000799888								siB + B1-mut	1.1	1.7	38.9	2.8	40.6	0.0689655
siB +	#DIV/0!	0.000611027	#DIV/0!
WT +	0.000746471	0.00133068	0.00103857
delta +	0.00163032	0.000522074	0.0010762
mut +	0.00182969	0.000462162	0.00114593
Supplementary Fig.5f
	nr1	nr2	nr1	nr2	nr1	nr2	nr1	nr2	nr1	nr2
	siCtrl		siBRCA1		siB+WT		siB+delta		siB+mut
7p	1	1	1.35425	1.52313	0.845827	0.935242	2.06689	1.82436	1.77983	1.72536
9p	1	1	1.54374	1.49272	0.846995	0.767484	1.26696	1.19423	1.1793	1.27481
XpYp	1	1	2.18185	1.96873	0.282656	0.402089	0.555271	0.672671	0.349661	0.538462
15q	1	1	1.83168	1.89898	0.727991	0.951459	1.18483	1.2985	1.11387	0.909776
17q	1	1	2.29332	1.99286	1.01298	0.935527	1.29959	1.24535	1.27678	1.22838
	average
	siCtrl	siBRCA1	siB+WT	siB+delta	siB+mut
7p	1	1.43869	0.890534	1.94563	1.7526
9p	1	1.51823	0.80724	1.23059	1.22706
XpYp	1	2.07529	0.342373	0.613971	0.444062
15q	1	1.86533	0.839725	1.24167	1.01182
17q	1	2.14309	0.974253	1.27247	1.25258

[truncated: 1 more sheets: Sup. Fig. 6]
